# Supplementary material for: Plasmodium yoelii Erythrocyte Binding Like Protein Interacts With Basigin, an Erythrocyte Surface Protein
Source: Front Cell Infect Microbiol. 2021 Apr 14;11:656620. doi: 10.3389/fcimb.2021.656620 (PMC8079763; doi:10.3389/fcimb.2021.656620)
Supplement: Supplementary file 3 [file Table_2.xlsx]

## Sheet: Sheet1
Supplementary Table S2
Complete library of recombinant mouse orthologs of human erythrocyte proteins for interaction screen with PyEBL
FANTOM Clone ID	Name	Gene sequence (bp)	Start codon	Stop codon	ORF sequence (bp)	ORF sequence	Protein size (Da)	S1GSp primer	Transcription	Translation
	Membrane proteins
0610008G13	basigin	1246	13	834	822	ATGGCGGCGGCGCTGCTGCTGGCGCTGGCCTTCACGCTCTTGAGCGGCCAAGGCGCCTGCGCGGCGGCGGGCACCATCCAAACCTCTGTCCAGGAAGTCAACTCCAAAACACAGCTTACCTGCTCTTTGAACAGCAGTGGCGTTGACATCGTTGGCCACCGCTGGATGAGAGGTGGCAAGGTACTGCAGGAGGACACTCTGCCCGACCTGCATACGAAGTACATAGTGGACGCAGATGACCGCTCTGGGGAATATTCCTGCATCTTCCTTCCTGAGCCTGTGGGCAGAAGCGAGATCAATGTGGAAGGGCCACCCAGGATCAAGGTCGGAAAGAAATCAGAGCATTCCAGTGAGGGAGAGCTTGCGAAACTGGTCTGCAAGTCCGATGCATCCTACCCT…	29675	CCACCCACCACCACCAATGGCGGCGGCGCTGCTGCTGGCGCTGGCC	+	+
0610008G16	carbonic anhydrase 2	1331	63	845	783	ATGTCCCACCACTGGGGATACAGCAAGCACAACGGACCAGAGAACTGGCACAAGGACTTCCCCATTGCCAATGGAGACCGGCAGTCCCCTGTGGACATTGACACAGCAACTGCCCAGCATGACCCTGCCCTACAGCCTCTGCTCATATCTTATGATAAAGCTGCGTCCAAGAGCATTGTCAACAACGGCCACTCCTTTAACGTTGAGTTTGATGACTCTCAGGACAATGCAGTGCTGAAAGGAGGACCCCTCAGTGACTCCTACAGATTGATCCAGTTTCACTTTCACTGGGGCTCATCTGATGGCCAGGGCTCTGAGCACACTGTGAACAAAAAAAAATATGCTGCAGAGCTTCACTTGGTTCACTGGAACACCAAATATGGGGACTTTGGAAAAGCT…	29033	CCACCCACCACCACCAATGTCCCACCACTGGGGATACAGCAAGCAC	+	+
0610008P05	peptidylprolyl isomerase B	899		695	651	ATGCTGCGCCTCTCGGAGCGCAATATGAAGGTGCTCTTCGCCGCCGCCCTCATCGTGGGCTCCGTCGTCTTCCTTTTGCTGCCCGGACCCTCCGTGGCCAACGATAAGAAGAAGGGACCTAAAGTCACAGTCAAGGTATACTTTGATTTACAAATTGGAGATGAATCTGTAGGACGAGTCGTCTTTGGACTCTTTGGAAAGACTGTTCCAAAAACAGTGGATAATTTTGTAGCCTTAGCTACAGGAGAGAAAGGATTTGGCTACAAAAACAGCAAGTTCCATCGTGTCATCAAGGACTTCATGATCCAGGGTGGAGACTTCACCAGGGGAGATGGCACAGGAGGAAAGAGCATCTATGGTGAGCGCTTCCCAGATGAGAACTTCAAGCTGAAGCACTAC…	23714	CCACCCACCACCACCAATGCTGCGCCTCTCGGAGCGCAATATGAAG	+	+
0610010N03	glioblastoma amplified sequence	1969	17	862	846	ATGGCGGCGCGGGTGTTGCTCGCGCGAGGAGGCCTGCTGCGGCCAGCCGCCCAGAGCGGCTTCCTGCCGGGGCTCCGGACAGTGACATCCTCAAGTCACCGAGCTCGGGAAGACAGCTGGCTAAAGTCCTTGTTTGTCAGAAAGGTCGATCCAAGGAAAGATGCCCACTCCAACCTCCTAGCCAAAAAGGAGACGAGCAGTCTGTACAAGTTACAGTTTCACAACGTTAAGCCGGAATGCCTAGACGCATACAACAAAATTTGTCAAGAAGTGTTACCAAAGATCCACGAAGGCAAGCAGTACCCTTGTACCCTGGTGGGGACGTGGAACACGTGGTATGGCGAGCAGGATCAAGCAGTCCACCTCTGGAGGTATGAAGGAGGCTATCCAGCCCTCACG…	32872	CCACCCACCACCACCAATGGCGGCGCGGGTGTTGCTCGCGCGAGGA	+	+
0610016L08	diaphorase 1 (NADH)	2007	49	954	906	ATGGGGGCCCAGCTGAGCACGTTGAGCCACGTGGTGCTCTCGCCCGTCTGGTTCATCTACAGTCTCTTCATGAAGCTGTTTCAGCGCTCCACACCGGCCATCACCCTCGAGAACCCCGACATCAAGTACCCTCTGAGGCTCATCGACAAGGAGGTCATCAGTCCTGACACTCGGCGCTTCCGATTTGCCCTCCCTTCACCCCAGCACATCCTGGGCCTTCCTATTGGCCAACACATCTACCTCTCGACTAGGATCGATGGCAACTTGGTCATTCGGCCCTACACCCCTGTGTCGAGCGATGATGACAAGGGCTTTGTGGACTTGGTGGTCAAGGTTTACTTCAAGGACACCCATCCCAAGTTTCCAGCTGGAGGGAAAATGTCTCAGTACCTGGAAAAC…	34128	CCACCCACCACCACCAATGGGGGCCCAGCTGAGCACGTTGAGCCAC	+	+
0610030O01	phosphofructokinase, muscle	2777	53	2395	2343	ATGACCCATGAAGAGCATCATGCAGCCAAAACCCTGGGGATCGGCAAGGCCATCGCCGTGTTGACCTCTGGTGGAGATGCCCAAGGTATGAATGCTGCCGTCAGGGCTGTGGTCCGAGTTGGTATCTTCACGGGCGCCCGCGTCTTCTTTGTCCATGAGGGTTACCAAGGCCTGGTGGACGGTGGCGAGCACATCAGGGAGGCCACGTGGGAGAGCGTGTCTATGATGCTTCAGCTGGGTGGCACAGTGATTGGAAGTGCCCGATGCAAGGACTTCCGAGAGCGAGAAGGACGACTCCGGGCCGCCCACAACCTGGTGAAGCGGGGGATCACCAATCTGTGTGTCATCGGAGGCGATGGCAGCCTCACTGGGGCTGACACTTTCCGTTCAGAGTGGAGC…	85269	CCACCCACCACCACCAATGACCCATGAAGAGCATCATGCAGCCAAAACCCTGGGG	+	+
0610040G01	syntaxin 7	1494	145	930	786	ATGTCTTACACTCCGGGGATTGGTGGGGACTCTGCGCACGTAGCACAACGCATCTCCTCTAACATCCAAAAGATCACACAATGCTCCGTGGAAATACAAAGGACTCTGAATCAACTTGGAACACCTCAAGACTCACCGGAACTGAGGCAACAGCTGCAGCAGAAGCAGCAGTATACTAACCAACTTGCGAAAGAAACCGATAAGTACATTAAAGAGTTTGGCTCTCTGCCCACCACCCCCAGTGAGCAGCGTCAGAGAAAGATACAGAAAGACCGATTAGTGGCAGAGTTCACCACATCGCTGACAAACTTCCAGAAGGCCCAGAGGCAGGCTGCTGAGAGAGAGAAAGAGTTCGTTGCTCGAGTGCGAGCCAGCTCCAGGGTATCGGGTGGTTTTCCT…	29748	CCACCCACCACCACCAATGTCTTACACTCCGGGGATTGGTGGGGAC	+	+
0710007A22	stromal cell derived factor receptor 1	1899	32	865	834	ATGTCGGGCTCGTCGCTCCCCGGCGCCCTGGCCCTCTCGCTCTTGCTGGTCTCTGGCTCGCTCCTTCCAGGGCCAGGCGCTGCTCAGAACGAACCAAGAATTGTCACCAGTGAAGAGGTCATTATTCGAGAAAGCCTCCTTCCTGTCACCCTGCAGTGTAACCTCACTTCCAGCTCTCACACCCTTATGTACAGCTACTGGACAAGGAATGGGGTAGAACTCACTGCCACCCGTAAGAATGCCAGCAACATGGAGTACAGGATCAATAAGCCAAGAGCTGAGGATTCAGGCGAATACCACTGTGTATATCATTTTGTCAGCGCTCCTAAAGCAAATGCCACCATTGAAGTGAAAGCTGCTCCTGACATCACTGGCCATAAACGAAGTAGAAACAAAAAT…	30848	CCACCCACCACCACCAATGTCGGGCTCGTCGCTCCCCGGCGCCCTG	+	+
1010001P20	ubiquitin-conjugating enzyme E2I	1051	68	544	477	ATGTCGGGGATCGCCCTCAGCCGCCTTGCGCAGGAAAGGAAAGCCTGGAGGAAGGACCACCCTTTTGGCTTTGTAGCTGTCCCAACAAAGAACCCTGATGGCACAATGAACCTGATGAACTGGGAGTGCGCTATCCCTGGAAAGAAGGGGACTCCATGGGAAGGAGGCTTGTTCAAGCTACGGATGCTTTTCAAAGATGACTATCCGTCCTCACCACCAAAATGTAAATTTGAGCCCCCACTGTTTCATCCAAACGTGTATCCTTCTGGCACAGTGTGCCTGTCCATCCTGGAGGAAGACAAGGACTGGAGGCCAGCTATCACCATCAAACAGATCTTATTAGGAATACAAGAACTTCTAAATGAACCAAATATTCAAGACCCAGCTCAAGCAGAGGCC…	18007	CCACCCACCACCACCAATGTCGGGGATCGCCCTCAGCCGCCTTGCG	+	+
1100001G14	actin, alpha 1, skeletal muscle	1447	73	1207	1135	ATGTGCGACGAAGACGAGACCACCGCTCTTGTGTGTGACAACGGCTCTGGCCTGGTGAAAGCTGGCTTTGCCGGGGATGATGCCCCCAGGGCTGTGTTCCCATCCATCGTGGGCCGACCCCGTCACCAGGGTGTCATGGTAGGTATGGGTCAGAAGGACTCCTACGTGGGTGATGAGGCCCAGAGCAAGCGAGGTATCCTGACCCTGAAGTACCCCATTGAACATGGCATCATCACCAACTGGGACGACATGGAGAAGATCTGGCACCACACCTTCTACAATGAGCTGCGTGTGGCCCCTGAGGAGCACCCGACTCTGCTCACCGAGGCCCCCCTGAACCCCAAAGCTAACCGGGAGAAGATGACTCAAATCATGTTTGAGACCTTCAACGTGCCTGCC…	42140	CCACCCACCACCACCAATGTGCGACGAAGACGAGACCACCGCTCTT	+	+
1110008I04	vesicle-associated membrane protein, associated protein A	1581	220	948	729	ATGGCGAAGCACGAGCAGATCCTGGTCCTCGACCCTCCTTCAGACCTCAAATTCAAAGGCCCCTTCACAGATGTAGTCACTACAAATCTTAAATTGCAAAATCCATCGGATAGAAAAGTGTGTTTCAAAGTGAAGACTACAGCACCTCGCCGGTACTGTGTGCGGCCCAACAGTGGGATTATTGACCCGGGGTCAATTGTGACTGTTTCAGTAATGCTGCAACCCTTTGATTATGATCCGAATGAAAAGAGTAAACATAAGTTCATGGTACAGACAATTTTTGCTCCACCAAACATTTCAGATATGGAAGCTGTGTGGAAAGAAGCAAAACCTGATGAATTAATGGATTCTAAATTGAGATGTGTGTTTGAAATGCCGAATGAAAATGATAAGCTGAAT…	27280	CCACCCACCACCACCAATGGCGAAGCACGAGCAGATCCTGGTCCTC	+	+
1110008M22	RIKEN cDNA 2810002D13 gene	1222	168	887	720	ATGGGTAACAGTGCTCTCCGTGCTCATGTGGAAACAGCGCAGAAAACTGGTGTCTTTCAGCTTAAAGACCGTGGTCTGACCGAGTTCCCCTCAGAGTTGCAGAAGCTGACAAGCAATCTTAGGACCATCGATTTATCCAACAACAAGATTGACAGCCTACCGCCTCTGATAATAGGAAAGTTCACTCTGCTAAAGAGCCTCTCCCTCAACAACAACAAACTGACTGTTCTACCTGATGAATTATGCAATCTGAAAAAACTAGAGACACTAAGTCTCAACAACAATCACCTGAGAGAGCTACCATCTACCTTTGGGCAGTTGTCTGCCCTGAAGACGCTGAGCCTCTCTGGGAATCAGCTGGGAGCATTACCCCCCCAGCTTTGTTGCCTGAGACATCTA…	26760	CCACCCACCACCACCAATGGGTAACAGTGCTCTCCGTGCTCATGTGGAAACAGCGC	+	+
1110012F06	phospholipid scramblase 1	1786	110	1096	987	ATGGAAAACCACAGCAAGCAAACTGAGGCTCCCCACCCGGGAACATATATGCCAGCTGGGTATCCCCCTCCGTATCCACCAGCAGCTTTCCAAGGACCTTCAGACCATGCTGCTTACCCCATACCCCAGGCTGGCTACCAAGGGCCTCCGGGCCCCTATCCAGGGCCCCAACCTGGCTACCCAGTCCCACCAGGAGGTTATGCAGGTGGTGGCCCTAGTGGCTTTCCTGTCCAAAATCAGCCAGCATATAATCATCCAGGTGGGCCTGGGGGGACCCCATGGATGCCAGCCCCCCCTCCTCCACTGAACTGTCCACCGGGGCTGGAATACTTAGCTCAGATTGATCAGCTTCTGGTTCATCAGCAAATTGAGCTTCTGGAAGTCTTAGCAGGCTTTGAA…	35912	CCACCCACCACCACCAATGGAAAACCACAGCAAGCAAACTGAGGCTCCCCACCC	+	+
1110054O15	RIKEN cDNA 1500009M05 gene	715	44	451	408	ATGGTCCTGGACAGCGTGGCCCGCATCGTGAAGGTGCAGCTGCCCGCCTACCTCAAGCAGCTCCCGGTCCCCGACAGCATCACCGGGTTCGCCCGCCTCACAGTTTCAGACTGGCTCCGCCTACTGCCCTTCCTCGGGGTACTTGCGCTTCTGGGCTACCTCGCAGTGCGCCCATTCTTCGCAAAGAAGAAGCAACAGAAGGATAGCTTGATCAATCTTAAGATACAAAAGGAAAATCCCAAGGTGGTGAATGAGATAAACATTGAAGATCTGTGTCTCACCAAAGCAGCTTATTGTAGGTGCTGGCGGTCCAAGACGTTTCCTGCCTGTGATGGATCCCATAATAAGCATAATGAATTGACAGGCGATAACGTGGGTCCTCTCATCCTGAAGAAGAAA…	15216	CCACCCACCACCACCAATGGTCCTGGACAGCGTGGCCCGCATCGTG	+	+
1200005B17	ATP-binding cassette, sub-family B (MDR/TAP), member 6	2816	246	2774	2529	ATGGTGACTGTGGGCAACTACTGCGAGACCGAAGGGCCGGCGGGGCCCGCTTGGACTCAGAATGGCTTGAGTCCCTGCTTCTTCTTCACGCTAGTGCCCTCGACACTCCTGACTCTGGGGGTACTGGCCTTGGTGCTGGTTCTTCCCCGCAGGCGTCGGGAGGTGCCTGCTGGCCCAGAAGAGCTGTCTTGGGCGGCTGGCCCTCGGGTGGCCCCATATGTGCTGCAGCTGTTTCTGGCCACACTTCAGATGGCACTGCCCCTGGCTGGTCTGGCTGGCCGAGTGGGCACTGCTCGGGGGGTCCGTCTGCCAGGCTACCTACTGCTGGCTTCTGTGCTGGAGAGTCTGGCCAGCGTCTGTGGCTTGTGGCTGCTCGTGGTGGAACGGAGCCAGGCACGG…	93771	CCACCCACCACCACCAATGGTGACTGTGGGCAACTACTGCGAGACC	+	+
1200005K12	Lutheran blood group (Auberger b antigen included)	2370	28	1896	1869	ATGGAACCCCCTGACGCCCGCGCAGGGCTGCTGTGGCTCACCTTCCTGCTGTCGGGCTACTCAGGTGCCCAGGCTGAGCTGCACGTGTCCGTGCCCCCACGGGTGGAGGTGATGCGAGGCGAGCAAGTCGCCCTGGACTGCACTCCACGGGAGCACCCTGAGCATTACGTGCTGGAATGGTTCCTCGTTGATGGTACTGGGGCTCGACACCGTCTGGCTTCTGTGGAACCACAGGGCTCAGAGTTCCTGGGCACAGTCCACTCTCTGGGCCGCGTACCCCCATACGAGGTAGACTCTCGTGGGCGCCTGGTGATAGCAAAGGTCCAGGTGGGCGATGGACGGGACTACGTGTGCGTAGTGAAGGCTGGGGCAGCGGGTACCTCAGAGGCCACCTCAAGT…	67670	CCACCCACCACCACCAATGGAACCCCCTGACGCCCGCGCAGGGCTG	+	+
1200015M03	endoplasmic reticulum protein 29	1145	38	826	789	ATGGCCGCCGCCGCCGGGGTGTCTGGCGCTGCTTCTCTCTCCCCACTGCTGTCCGTGCTCCTGGGCCTGCTGCTCCTCTTTGCTCCGCACGGCGGCAGCGGCCTACACACGAAGGGTGCCCTTCCCTTGGACACAGTCACTTTCTACAAGGTCATTCCCAAAAGCAAGTTCGTCTTGGTGAAGTTCGACACCCAGTACCCCTATGGAGAGAAGCAAGATGAGTTCAAGCGTCTGGCTGAGAACTCAGCCTCCAGCGAGGAGCTCTTGGTGGCAGAGGTGGGGATCTCAGACTATGGCGACAAGCTGAACATGGAGCTGAGTGAGAAGTACAAGCTGGACAAGGAGAGCTACCCAGTCTTCTACCTATTCCGGGATGGGGACTTGGAGAACCCTGTGCTG…	28823	CCACCCACCACCACCAATGGCCGCCGCCGCCGGGGTGTCTGGCGCT	+	+
1300012N20	RAB33B, member of RAS oncogene family	2900	103	792	690	ATGACTTCGGAGATGGAGTCGTCGCTGGAGGTCAGCTTCTCGTCCAGCTGTGCGGTGTCAGGGGCGTCTGGGTGTTTGCCTCCCGCCCGCTCCCGCATCTTCAAGATCATAGTGATCGGCGACTCGAACGTGGGCAAGACGTGCCTGACTTACCGCTTCTGCGCCGGCCGCTTCCCCGACCGCACCGAGGCCACGATCGGGGTGGACTTCCGAGAGCGAGCCGTGGATATTGATGGAGAGCGCATCAAGATCCAGTTGTGGGACACGGCAGGGCAGGAGCGGTTCAGGAAGAGCATGGTCCAGCACTACTACAGGAATGTGCATGCTGTCGTCTTTGTGTATGACATGACCAACATGGCCAGCTTCCACAGCCTGCCGGCTTGGATAGAGGAATGCAAA…	25767	CCACCCACCACCACCAATGACTTCGGAGATGGAGTCGTCGCTGGAG	+	+
1300018L09	dihydrodiol dehydrogenase (dimeric)	2739	35	1036	1002	ATGGCGCTGCGCTGGGGCATCGTGTCGGCTGGCTTAATTGCCAACGACTTTACCACCGTGCTGAGCTCACTGCCTTCCTCGGAGCACCAGGTGGTAGCGGTAGCTGCGAGGGACCTGAACCGGGCCGAGGAGTTCGCACAGAAATTCAACATCCCCAAGGCCTATGGCTCTTATGAGGAACTGGCCAAGGACCCAAACGTGGAGGTGGCCTACATCGCCACCCAGCACCCCCAGCACAAGCCAGCCGTACTCCTCTGCCTGGCAGCAGGCAAGGCTGTCCTTTGTGAGAAACCCATGGGCGTGAATGCAGCAGAAGTTCGGGAGATGGTTGCCAAAGCCCGTTCTCAAGGCGTCTTCCTTATGGAGGCCATTTGGAGCCGATTTTTTCCTGCCATGGAG…	36301	CCACCCACCACCACCAATGGCGCTGCGCTGGGGCATCGTGTCGGCT	+	+
1500000E05	aldolase 3, C isoform	1703	206	1297	1092	ATGCCCCACTCATACCCAGCTCTTTCTGCTGAGCAGAAGAAGGAGTTGTCGGATATTGCTCTACGGATCGTGACCCCCGGCAAGGGCATTCTGGCTGCAGATGAGTCCGTAGGCAGCATGGCCAAAAGGCTGAGCCAAATTGGGGTGGAGAACACTGAGGAGAATCGCCGGCTGTACCGCCAGGTCCTATTCAGTGCTGATGACCGTGTGAAAAAGTGCATTGGGGGGGTCATCTTCTTCCATGAGACACTCTACCAGAAAGATGACAATGGTGTCCCCTTCGTCCGCACCATCCAGGATAAGGGCATTCTCGTAGGCATCAAGGTTGACAAGGGTGTAGTGCCTCTAGCTGGGACCGACGGGGAAACCACCACTCAAGGGCTGGATGGGCTCTTGGAA…	39395	CCACCCACCACCACCAATGCCCCACTCATACCCAGCTCTTTCTGCTGAGCAG	+	+
1810014F17	NADH dehydrogenase (ubiquinone) 1 beta subcomplex, 2	419	9	326	318	ATGTCTGCGCTCACCCGTCTGGTACCTTTCGGCCGCGTCGGAGGCCGCCTGCTCCGGGGCTGCCGCGCGCGGGCGGCTGGAGACAGTGGAGTCCGTCACGCTGGCGGTGGTGTACATATTCAGCCCCGGTACAGGGAGTTTCCCCAGCTTACCCGGTCCCAGGTGATCCAGGGTGAGTTCTTAAGCTCACTCATGTGGTTCTGGATTCTTTGGCGATTTTGGCATGACTCGGATGCTGTGCTGGGTCACTTTTCATATCCAGATCCTTCACAGTGGACAGATGAAGAACTGGGAATCCCTCCTGATGACGAGGACTGA	11967	CCACCCACCACCACCAATGTCTGCGCTCACCCGTCTGGTACCTTTC	+	+
1810041F13	protein disulfide isomerase associated 2	1667	5	1587	1583	ATGGACAAGCAGCTTCTGCCAGTGTTGCTGCTCCTGCTGGGTGTCTCAGGCTCATGGGGACAGGGAGAAGAGCCTGGGGGTCCTTCAGAGGTGCTCCCTGAGGAGCCCACTGGGGAAGAAGTCCCCAAGGAGGATGGTATCTTGGTCTTGAACCACCGAACCCTGAGCCTGGCACTGCAGGAGCATTCAGCCCTGATGGTGGAGTTTTATGCCCCATGGTGTGGTCACTGCAAAGAACTAGCTCCCGAGTACAGCAAGGCGGCTGCCCTGCTGGCGGCTGAGTCAGCTGTGGTCACCTTGGCCAAGGTGGATGGCCCTGCGGAACCGGAGCTGACCAAGGAGTTTGAAGTGGTAGGGTACCCTACACTCAAGTTCTTCCAGAATGGAAACCGCACAAAC…	58012	CCACCCACCACCACCAATGGACAAGCAGCTTCTGCCAGTGTTGCTGCTCCTGCT	+	+
1810061C01	signal sequence receptor, delta	638	51	572	522	ATGGCGGCGATGGCATCTTTCGGCGCCCTGGCACTACTCCTGCTGTCTGGCCTATCTTGCTGCTCAGCAGAGGCCTGCCTGGAACCACAGATCACCCCTTCTTACTATACAACTTCAGATGCCGTCATTTCTACAGAGACTGTATTCATCGTGGAGATTTCACTGACCTGCAAGAACAGGGTCCAGAACATGGCTCTTTATGCCGACGTTAGTGGAAAACAATTTCCTGTAACCCGCGGCCAGGATGTGGGTCGATATCAGGTGTCCTGGAGCCTGGAGCACAAGAGCGCTCATGCGGGCACCTATGAGGTCAGATTCTTTGATGAAGAGTCCTATAGCCTCCTAAGGAAGGCTCAGAGAAATAATGAGGACGTTTCTATCATTCCACCCCTGTTCACA…	19008	CCACCCACCACCACCAATGGCGGCGATGGCATCTTTCGGCGCCCTG	+	+
2010013E10	claudin 15	988	37	720	684	ATGTTGGTAGCTGTGGAGACCTTCGGCTTCTTCATGTCAGCCCTGGGACTGCTGATGCTGGGGTTGACCCTTTCAAACAGCTACTGGAGAGTGTCTACGGTCCATGGCAACGTCATCACCACCAACACCATCTTTGAGAACCTGTGGTACAGCTGTGCCACCGACTCCCTGGGAGTCTCCAACTGCTGGGACTTTCCGTCCATGCTGGCCCTCTCTGGGTATGTCCAGGGCTGCCGGGCTCTCATGATCACCGCCATCCTCCTGGGCTTCCTGGGCCTCTTTCTAGGCATGGTGGGACTCCGCTGCACCAACGTGGGCAACATGGATCTCTCCAAGAAGGCCAAGCTGCTGGCCATTGCAGGGACCCTCCACATACTTGCTGGAGCCTGTGGGATGGTG…	24306	CCACCCACCACCACCAATGTTGGTAGCTGTGGAGACCTTCGGC	+	+
2010315L10	RIKEN cDNA 2010315L10 gene	845	12	824	813	ATGGCGCAGGCGGAAGGAGCCTATCATCGCCCGCTGGCGACGTCGCGGTTGGAGTTGAACCTGGTACGGCTGCTTTGTCGCTGTGAGTCGATGGCGGCAGAAAAACGAGAACCGGACGAGTGGCGACTGGAGAAGTATGTGGGTGCCCTGGAAGACATGCTGCAGGCCCTGAAAGTTCAAGCAAGTAAACCGGCCTCAGAAGTGATCAGCGAGTACTCCCGCAAAGTGGACTTTCTGAAGGGCATGCTGCAGGCCGAGAAGTTGACCTCCTCCTCTGAAAAAGCTCTAGCTAACCAGTTCCTGGCTCCTGGCCGCGTGCCCACCACAGCCAAGGAGCGGGTGCCTGCCACCAAGACTGTACATTTGCAGTCTAGGGCACGTTACACCAGTGAGATGCGG…	30594	CCACCCACCACCACCAATGGCGCAGGCGGAAGGAGCCTATCATCGC	+	+
2210407P13	cytochrome b reductase 1	1067	13	885	873	ATGGCCATGGAGGGCTACCGGGGCTTCCTGGGGCTGCTGGTGTCCGCGCTGCTCGTGGGCTTCCTGTCGGTGATCTTCGTGCTCATCTGGGTCCTGCACTTCCGAGAGGGGCTTGGCTGGAACGGCAGCGGGCTCGAGTTTAACTGGCACCCGGTGCTCGCGGTGACCGGCTTCGTCTTCATCCAGGGCATCGCCATCATCGTGTACAGACTGCCATGGACCTGGAAGTGCAGCAAGCTCTTGATGAAATCCATCCATGCCGGGTTAAACGCTGTGGCTGCCATCCTCGCCATCATCTCCGTGGTGGCTGTGTTTGAGTACCACAATGTCCAAAAAGTCCCCCACATGTACAGCCTGCACAGCTGGGTTGGACTGACAGCTCTCATACTCTACATCCAA…	31844	CCACCCACCACCACCAATGGCCATGGAGGGCTACCGGGGCTTCCTG	+	+
2300003G24	chloride intracellular channel 3	801	39	752	714	ATGGCTGAAACCACCAAGCTCCAGCTCTTTGTGAAGGCCAGTGAGGATGGCGAGAGCGTAGGACACTGCCCTTCCTGTCAGCGGCTCTTCATGGTCCTACTCCTCAAGGGTGTGCCCTTCACACTCACCACAGTGGACACTCGAAGGGCATTGGATGTGCTGAAGGACTTCGCACCAGGCTCACAGCTGCCCATCCTGCTGTACGATGGGGATGTCAAGACAGACACACTGCAGATCGAGGAGTTTCTGGAGGAGACGTTGGGGCCACCTGACTTCCCTAGCCTGGCACCCAGGTACAGGGAGTCCAACACAGCGGGCAATGACATCTTCCACAAGTTCTCTGCCTTCATCAAGAACCCAGTGCCTACACAGGACAATGCCCTGTATCAGCAGCTGCTC…	26846	CCACCCACCACCACCAATGGCTGAAACCACCAAGCTCCAGCTCTTTGTGAAGGCC	+	+
2310001A20	RIKEN cDNA 2310001A20 gene	2191	46	1293	1248	ATGAGCGAAGCGGACGGGCTGCGGCAGCGTCGGCCCCTGCGGCCGCAGGTCGTCACGGACGATGGCCAGGTCCCGGAGGTCAAGGAGGGCAGTTCCTTTAGTGGCAGAGTCTTCAGAATGACCTTCTTGATGCTGGCTGTGTCCCTTGCCATTCCCCTACTTGGAGCCATGATGCTGTTGGAGTCCCCCATAGATCCTCAGAGTTTCAGCTTCAAAGAACCCCCTTTCATGTTTGGTGTTCTGCATCCAAATACGAAGTTGCGGCAAGCAGAAAGGCTATTTGAAAACCAACTTAGTGGACCAGAATCCATAGTAAATATTGGGGATGTGCTGTTTACTGGTACAGCAGATGGCCGAGTTGTAAAACTTGAAAATGGAGAAATAGAGACCATCGCTCGG…	46434	CCACCCACCACCACCAATGAGCGAAGCGGACGGGCTGCGGCAGCGT	+	+
2400003C12	apolipoprotein E	1110	67	1002	936	ATGAAGGCTCTGTGGGCCGTGCTGTTGGTCACATTGCTGACAGGATGCCTAGCCGAGGGAGAGCCGGAGGTGACAGATCAGCTCGAGTGGCAAAGCAACCAACCCTGGGAGCAGGCCCTGAACCGCTTCTGGGATTACCTGCGCTGGGTGCAGACGCTGTCTGACCAGGTCCAGGAAGAGCTGCAGAGCTCCCAAGTCACACAAGAACTGACGGCACTGATGGAGGACACTATGACGGAAGTAAAGGCTTACAAAAAGGAGCTGGAGGAACAGCTGGGTCCAGTGGCGGAGGAGACACGGGCCAGGCTGGGCAAAGAGGTGCAGGCGGCACAGGCCCGACTCGGAGCCGACATGGAGGATCTACGCAACCGACTCGGGCAGTACCGCAACGAGGTGCAC…	35800	CCACCCACCACCACCAATGAAGGCTCTGTGGGCCGTGCTGTTGGTC	+	+
2410002I22	protein (peptidyl-prolyl cis/trans isomerase) NIMA-interacting, 4 (parvulin)	439	27	422	396	ATGCCGCCGAAGGGGAAAAGTGGTTCTGGAAAAGGAGGGAAAGGAGGTGCAGCCTCTGGGAGTGACAGTGCTGACAAGAAGTCTCAGGGTCCTAAAGGTGGTGGCAATGCAGTAAAGGTCAGACACATTCTGTGTGAAAAACATGGGAAAATCATGGAAGCCATGGAAAAGTTAAAGTCTGGGATGAGATTCAGTGAAGTGGCCACACAATATAGTGAAGATAAAGCCAGACAAGGGGGTGACTTGGGTTGGATGACCAGAGGATCCATGGTGGGGCCATTTCAAGAAGCAGCGTTTGCCTTGCCTGTAAGTGGGATGGATAAGCCTGTGTTTACAGACCCACCAGTTAAGACAAAATTTGGATATCATATTATTATGGTTGAAGGGAGAAAATAA	13815	CCACCCACCACCACCAATGCCGCCGAAGGGGAAAAGTGGTTCTGGA	+	+
2410038N06	chaperonin subunit 4 (delta)	1934	130	1749	1620	ATGCCGGAGAACGTAGCTTCCCGAAGCGGGGCGCCCACCGCCGGGCCCGGCAGCCGCGGGAAAAGCGCCTACCAGGACCGCGACAAGCCAGCCCAGATCCGCTTCAGCAATATTTCCGCGGCCAAAGCGGTTGCTGATGCTATTAGAACAAGCCTTGGACCTAAAGGAATGGACAAAATGATTCAAGATGGAAAAGGCGATGTGACCATTACAAATGATGGTGCCACCATTCTGAAACAAATGCAGGTATTGCATCCAGCAGCCAGAATGCTGGTGGAATTGTCTAAAGCTCAAGACATAGAAGCAGGAGATGGCACCACGTCGGTTGTCATCATTGCTGGCTCTCTTTTAGACTCCTGTACCAAACTTCTGCAGAAAGGTATACATCCAACCATCATT…	58067	CCACCCACCACCACCAATGCCGGAGAACGTAGCTTCCCGAAGCGGG	+	+
2410041O21	peroxiredoxin 2	1264	93	689	597	ATGGCCTCCGGCAACGCGCAAATCGGAAAGTCGGCTCCTGACTTCACGGCCACAGCGGTGGTGGATGGTGCCTTCAAGGAAATCAAGCTTTCGGACTACAGAGGGAAGTACATGGTCCTCTTTTTCTACCCACTGGACTTCACTTTTGTTTGCCCCACGGAGATCATCGCTTTTAGCGACCATGCTGAGGACTTCCGAAAGCTAGGCTGCGAGGTGCTGGGAGTGTCTGTGGACTCTCAGTTCACCCACCTGGCGTGGATCAATACCCCACGGAAGGAGGGAGGCTTGGGCCCCCTGAATATCCCTCTGCTTGCTGACGTGACTAAAAGCTTGTCCCAGAATTACGGCGTGTTGAAAAATGATGAGGGCATTGCTTACAGGGGTCTCTTTATCATCGAT…	21811	CCACCCACCACCACCAATGGCCTCCGGCAACGCGCAAATCGGAAAG	+	+
2510009G17	potassium intermediate/small conductance calcium-activated channel, subfamily N, member 4	1951	176	1453	1278	ATGGGCGGGGAGCTGGTGACTGGCCTGGGGGCCCTGAGACGGAGAAAGCGCCTGCTGGAGCAGGAGAAGAGGGTGGCCGGCTGGGCGTTGGTGCTGGCGGGAACTGGCATCGGACTCATGGTTCTGCACGCTGAGATGTTGTGGTTCCTGGGCTGCAAGTGGGTGCTGTACCTGCTCCTGGTTAAGTGTTTGATCACCCTGTCCACTGCCTTCCTCCTTTGTCTTATTGTGGTCTTCCATGCCAAGGAGGTCCAGCTGTTCATGACTGACAACGGGCTCCGGGACTGGCGCGTGGCGCTGACCCGGCGGCAGGTGGCGCAGATCCTGCTGGAGCTGTTGGTGTGCGGGGTGCACCCGGTGCCCCTACGGAGCCCGCACTGCGCCCTGGCGGGGGAGGCC…	47856	CCACCCACCACCACCAATGGGCGGGGAGCTGGTGACTGGCCTGGGG	+	+
2510022L14	actin, beta, cytoplasmic	1264	79	1207	1129	ATGGATGACGATATCGCTGCGCTGGTCGTCGACAACGGCTCCGGCATGTGCAAAGCCGGCTTCGCGGGCGACGATGCTCCCCGGGCTGTATTCCCCTCCATCGTGGGCCGCCCTAGGCACCAGGGTGTGATGGTGGGAATGGGTCAGAAGGACTCCTATAGTGGGTGACGAGGCCCAGAGCAAGAGAGGTATCCTGACCCTGAAGTACCCCATTGAACATGGCATTGTTACCAACTGGGACGACATGGAGAAGATCTGGCACCACACCTTCTACAATGAGCTGCGTGTGGCCCCTGAGGAGCACCCTGTGCTGCTCACCGAGGCCCCCCTGAACCCTAAGGCCAACCGTGAAAAGATGACCCAGATCATGTTTGAGACCTTCAACACCCCAGCCATGTA…	41687	CCACCCACCACCACCAATGGATGACGATATCGCTGCGCTGGTCGTC	+	+
2510029O03	capping protein (actin filament) muscle Z-line, beta	1650	103	924	822	ATGAGCGATCAGCAGCTGGACTGCGCCTTGGACCTGATGAGGCGCCTGCCTCCACAGCAGATTGAGAAGAACCTCAGCGATCTGATCGACCTGGTCCCCAGTCTGTGTGAAGATCTCCTGTCATCTGTTGACCAGCCCCTGGAAAATTGCCAGAGACAAGGTGGTGGGCAAGGATTACCTTTTGTGTGACTACAACAGAGACGGGGACTCCTATAGGTCACCGTGGAGTAACAAGTATGACCCTCCTTTGGAAGATGGGGCCATGCCATCTGCTCGGCTCAGAAAGCTGGAGGTAGAGGCCAACAATGCCTTCGACCAATACCGAGACCTGTATTTTGAAGGTGGGGTCTCATCAGTCTACCTCTGGGATCTTGATCATGGCTTTGCTGGAGTGATCCT…	30629	CCACCCACCACCACCAATGAGCGATCAGCAGCTGGACTGCGCCTTG	+	+
2510031K13	ATP synthase, H+ transporting mitochondrial F1 complex, beta subunit	1761	23	1609	1587	ATGTTGAGTCTTGTGGGGCGTGTGGCCTCGGCCTCGGCCTCCGGGGCCTTGCGGGGACTCAGCCCTTCGGCGGCTCTGCCACAGGCGCACTTCTTACTGCGAGCTGCTCCCGCCGGGGTTCATCCTGCCAGAGACTATGCGGCGCAGGCGTCTGCGGCCCCGAAGCAGGCACTGCACCGGGCGAATCGTGGCAGTCATCGGCGCTGTGGTGGACGTCCAGTTCGATGAGGGATTACCACCCATCCTAAATGCCCTGGAAGTGCAAGGCAGGGACAGCAGACTGGTTTTGGAGGTGGCCCAGCATTTGGGGGAGAGCACGGTCAGAACTATTGCTATGGATGGCACTGAAGGCTTGGTTAGAGGCCAGAAAGTACTGGATTCAGGGGCACCAATCAAAAT…	56428	CCACCCACCACCACCAATGTTGAGTCTTGTGGGGCGTGTGGCCTCG	+	+
2610018M01	tyrosine 3-monooxygenase/tryptophan 5-monooxygenase activation protein, epsilon polypeptide	2025	91	858	768	ATGGATGATCGGGAGGATCTGGTGTACCAGGCGAAGCTGGCAGAGCAGGCCGAGCGATACGACGAAATGGTGGAATCAATGAAGAAAGTAGCAGGGATGGACGTGGAGCTGACAGTTGAAGAACGAAACCTTTTATCTGTTGCATATAAAAATGTGATTGGAGCCAGAAGAGCATCCTGGAGAATAATCAGCAGCATTGAACAGAAGGAAGAAAACAAGGGAGGAGAGGACAAATTAAAGATGATTCGGGAGTACCGGCAAATGGTTGAAACTGAGCTCAAGTTAATCTGTTGTGACATTCTGGATGTACAGGACAAACACCTCATTCCAGCAGCTAACACTGGCGAGTCCAAGGTTTTCTATTATAAAATGAAAGGGGACTACCACAGGTATCTGGCT…	29189	CCACCCACCACCACCAATGGATGATCGGGAGGATCTGGTGTACCAGGC	+	+
2610029D04	synaptosomal-associated protein 23	2191	178	810	633	ATGGATAATCTGTCCCCAGAGGAAGTTCAGCTGCGGGCTCACCAGGTTACTGATGAGTCTCTGGAAAGCACAAGGAGAATCCTGGGTTTAGCCATTGAGTCTCAGGATGCAGGAATCAAGACCATCACTATGCTGGATGAGCAAGGGGAACAACTAAATCGCATAGAAGAAGGCATGGACCAAATAAATAAAGACATGAGAGAGGCAGAGAAGACTTTAACAGAACTCAACAAGTGTTGTGGCCTCTGCATCTGCCCTTGTAATAGGACAAAGAACTTTGAGTCTGGAAAGAACTATAAGGCAACATGGGGAGATGGTGGCGACAACTCACCTAGCAATGTAGTATCTAAGCAACCGAGCCGGATTACAAATGGTCAGCCTCAGCAAACTACAGGAGCA…	23261	CCACCCACCACCACCAATGGATAATCTGTCCCCAGAGGAAGTTCAGCTGCGGGCTC	+	+
2610100O16	RAS-related C3 botulinum substrate 1	2308	239	817	579	ATGCAGGCCATCAAGTGTGTGGTGGTGGGAGACGGAGCTGTTGGTAAAACCTGCCTGCTCATCAGTTACACGACCAATGCATTTCCTGGAGAGTACATCCCCACCGTCTTTGACAACTATTCTGCCAATGTTATGGTAGATGGAAAACCAGTGAATCTGGGCCTATGGGACACAGCTGGACAAGAAGATTATGACAGATTGCGTCCCCTCTCCTACCCGCAGACAGACGTGTTCTTAATTTGCTTTTCCCTTGTGAGTGCTGCATCATTTGAAAATGTCCGTGCAAAGTGGTATCCTGAAGTGCGACACCACTGTCCCAATACTCCTATCATCCTCGTGGGGACGAAGCTTGATCTTAGGGATGATAAGGACACCATTGAGAAGCTGAAGGAGAAGAAG…	21424	CCACCCACCACCACCAATGCAGGCCATCAAGTGTGTGGTGGTGGGA	+	+
2700063F02	transmembrane emp24 protein transport domain containing 9	1438	33	842	810	ATGGCTGCGGTGCGAGGCGTGCGGGTTGTCGGAAGCTCACCGGGTCTCTTGCTGGGGAGAGGGATGCGGGCCTTCCTGCTACTGCTGTGGCTTGCAGCCCGCGGAAGGGCGCTGTATTTCCACATCGGAGAAACAGAAAAGAAGTGCTTCATTGAGGAGATTCCGGACGAGACCATGGTCATCGGAAATTACCGGACGCAGCTGTATGACAAACAGCGGGAGGAGTACCAGCCAGCCACCCCTGGGCTTGGCATGTTCGTAGAGGTAAAAGACCCCGAGGACAAGGTCATCCTGGCCCGGCAGTATGGCTCTGAGGGCAGGTTCACCTTCACCTCCCACACCCCTGGTGAGCACCAGATCTGTCTTCACTCAAATTCCACCAAGTTCTCCCTCTTTGCC…	30880	CCACCCACCACCACCAATGGCTGCGGTGCGAGGCGTGCGGGTTGTC	+	+
2810423G21	deleted in polyposis 1	2825	38	595	558	ATGAGGGAGAGGTTCGACCGGTTCCTGCACGAGAAGAACTGCATGACTGATCTCCTCGCCAAGCTCGAGGCCAAGACCGGAGTGAACCGGAGCTTCATCGCGCTCGGTGTCATCGGACTGGTGGCTTTGTATCTGGTGTTCGGTTATGGAGCCTCTCTCCTCTGCAACCTGATAGGTTTCGGATACCCAGCCTACATCTCAATGAAAGCCATCGAGAGTCCCAACAAAGATGATGACACCCAGTGGCTGACGTACTGGGTGGTATATGGTGTGTTCAGCATTGCCGAATTCTTCTCCGATCTCTTCCTGTCCTGGTTCCCCTTCTACTACATGCTGAAGTGTGGCTTCCTGCTGTGGTGCATGGCCCCCAGCCCGGCTAATGGGGCTGAGATGCTCTAC…	21087	CCACCCACCACCACCAATGAGGGAGAGGTTCGACCGGTTCCTGCAC	+	+
2810434C24	penta-EF hand domain containing 1	1492	14	820	807	ATGGCCAGCTATCCAAACGGACAGAGTTGCCCAGGAGCTGCAGGACAGGTGCCTGGAGTACCCCCGGGGGGCTATTATCCTGGTCCTCCCCATGGTGGGGGCCAGTATGGCAGTGGACTGCCCCCAGGTGGTGGCTATGGAGCTCCTGCCCCTGGAGGACCCTATGGATACCCCAGTGCTGGAGGAGTCCCCTCGGGAACTCCAAGTGGACCATATGGCGGTATACCTCCAGGGGGTCCCTATGGTCAGCTACCTCCAGGGGGTCCCTACGGTACCCAGCCTGGACATTATGGACAGGGTGGTGTCCCCCCGAATGTGGATCCTGAGGCCTACTCCTGGTTCCAGTCAGTGGATGCCGATCACAGTGGCTATATCTCCCTCAAGGAGCTGAAGCAGGCC…	28256	CCACCCACCACCACCAATGGCCAGCTATCCAAACGGACAGAGTTGCCC	+	+
3110001E05	valosin containing protein	3245	259	2679	2421	ATGGCCTCTGGAGCCGATTCAAAAGGTGATGATTTATCAACAGCCATTCTCAAACAGAAGAACCGACCCAATCGGTTAATTGTTGATGAAGCCATCAATGAAGATAACAGCGTGGTGTCCTTGTCCCAGCCCAAGATGGATGAACTGCAGTTGTTCCGAGGTGACACGGTGTTGCTAAAAGGAAAGAAAAGACGGGAAGCTGTATGCATTGTTCTTTCTGATGACACGTGTTCTGATGAGAAGATTCGAATGAATAGAGTTGTTCGGAATAACCTCCGAGTTCGCCTAGGAGATGTCATCAGCATCCAGCCATGCCCTGATGTAAAGTATGGCAAACGTATCCACGTTCTACCCATCGATGACACAGTGGAAGGCATCACTGGCAATCTCTTTGAGGTA…	89364	CCACCCACCACCACCAATGGCCTCTGGAGCCGATTCAAAAGGTG	+	+
3300001L20	proteasome (prosome, macropain) 26S subunit, ATPase, 6	1301	13	1182	1170	ATGGCGGACCCTAGAGATAAGGCGCTTCAGGACTATCGCAAGAAGCTGCTAGAGCACAAGGAGATTGACGGCCGTCTTAAGGAGCTAAGGGAACAATTAAAAGAACTTACCAAGCAGTATGAAAAGTCTGAAAATGATTTGAAGGCACTACAAAGTGTTGGACAGATTGTAGGTGAAGTGCTAAAACAGTTAACAGAAGAAAAATTCATCGTTAAAGCAACAAATGGACCAAGATACGTTGTAGGTTGTCGTCGTCAGCTTGACAAAAGTAAGCTGAAGCCAGGAACCAGAGTTGCTTTGGATATGACCACACTAACCATCATGAGATATCTGCCAAGAGAGGTGGATCCATTGGTTTATAACATGTCTCACGAGGATCCTGGAAATGTATCTTATTCT…	44118	CCACCCACCACCACCAATGGCGGACCCTAGAGATAAGGCGCTTCAG	+	+
3322402M22	lectin, mannose-binding 2	3127	17	1093	1077	ATGGCGGCCGAGGCCTGGCTTTGGCGCTGGGGCTGGGGCTGGGGTCAGCGGTGCCCAGGGAGGCCTGGGCTTCCTGGCCCCGGCCCGAGCCCCACGACATTTCTACATTTGCTTCTGTTGCTGGGGCCGGTGGCTGCGGATATCACCGACGGCAACAGCGAACACCTCAAGCGGGAGCACTCGCTCATCAAGCCCTACCAAGGGGTCGGTTCCAGTTCCATGCCGCTCTGGGACTTCCAAGGCAGCACGATGCTGACGAGCCAGTACGTGCGCCTGACCCCGGACGAGCGCAGCAAAGAGGGCTCGATCTGGAACCACCAGCCATGCTTCCTTAAGGACTGGGAAATGCACGTCCACTTCAAAGTCCATGGCACAGGGAAGAAGAACCTCCACGGAGAT…	40444	CCACCCACCACCACCAATGGCGGCCGAGGCCTGGCTTTGGCGCTGG	+	+
4432406O14	Kell blood group	2467	232	2373	2142	ATGGGACCTCCCTGGAGCCAGGAGAGTTCTCCAGAAGAGAGGCTTCCCACTGAATGGAGCAGACAGTTGACAAGAGCCAGATGGGTGCTGCTAGCTGTCCTGCTCTGTGGCCTGCTCCTTGGTTCTTCTATGCTTTGGTTTTACATCTTCCGGAACTGTGGTCCTTGTCCATGTGAGACACCTGTGTGTATGGAGCTCCTGGACCATTACCTGGCCTCTGGAAACAGAAGCGTGGCCCCCTGCACTGACTTTTTCAGCTTTGCCTGTGAAAAAGCCAATGGGACCAGTGACTCTTTCCAAGCACTTACAGAAGAGAACAAGAGCCGACTGTGGAGACTGTTGGAGGCCCCAGGGTCCTGGCACCTAGGATCTGGAGAGGAGAAAGCCTTCCAATTTTAT…	80866	CCACCCACCACCACCAATGGGACCTCCCTGGAGCCAGGAGAGTTCT	+	+
4432414K09	adducin 2 (beta)	3120	169	2346	2178	ATGAGCGAGGACACGGTTCCCGAGGCGGCCTCCCCGCCACCCTCTCAGGGGCAGCACTACTTTGACCGGTTCTCTGAAGATGATCCTGAGTACTTGCGACTTCGCAACCGTGCAGCTGACCTGCGACAGGACTTCAACTTGATGGAGCAGAAGAAGAGGGTCACCATGATCCTGCAGAGCCCTTCTTTCAGGGAGGAGCTGGAAGGCCTCATCCAGGAGCAAATGAAGAAGGGCAACAACTCCTCCAACATCTGGGCCCTCCGACAGATCGCGGACTTCATGGCCAGCACCTCCCACGCAGTCTTCCCAGCTTCTTCCATGAACTTCTCCATGATGACACCCATCAACGACCTCCACACTGCCGACTCCCTGAACCTGGCCAAGGGGGAGAGGCTTATG…	80642	CCACCCACCACCACCAATGAGCGAGGACACGGTTCCCGAGGCGGCC	+	+
4732489M10	thyroid stimulating hormone receptor	2767	59	2353	2295	ATGAGGCCAGGGTCCCTGCTGCTGCTTGTTCTGCTGCTCGCCCTGTCCAGGAGCCTGCGGGGCAAAGAGTGTGCGTCTCCACCCTGTGAGTGTCACCAGGAGGACGACTTCAGAGTCACCTGCAAGGAGCTCCACCGAATCCCCAGCCTGCCGCCCAGCACCCAGACTCTGAAGCTCATCGAGACTCATCTGAAGACCATACCCAGTCTTGCATTTTCGAGTCTGCCCAATATTTCCAGGATCTATTTATCTATAGATGCAACTCTGCAGCGGCTGGAACCACATTCTTTCTACAATTTGAGTAAAATGACTCACATAGAAATCCGGAACACCAGAAGCTTAACCTATATAGACCCTGATGCCTTGACAGAGCTCCCCTTGCTCAAGTTTCTTGGCATT…	86584	CCACCCACCACCACCAATGAGGCCAGGGTCCCTGCTGCTGCTTGTT	+	+
4930403C20	sorbitol dehydrogenase 1	2260	56	1129	1074	ATGGCAGCTCCAGCTAAGGGCGAGAACCTGTCCCTGGTGGTGCACGGACCTGGAGACATCCGCCTGGAGAACTACCCAATACCTGAGCTCGGCCCAAATGATGTGTTACTAAAGATGCACTCGGTGGGGATTTGCGGCTCAGATGTTCACTACTGGGAGCATGGACGAATTGGGGACTTTGTTGTGAAAAAGCCAATGGTGCTTGGGCATGAGGCTGCTGGAACAGTCACAAAAGTAGGAGAGTTGGTGAAACATCTGAAACCAGGAGATCGGGTTGCCATCGAGCCTGGCGTTCCCCGAGAAGTAGATGAGTACTGCAAGATTGGCCGGTACAACCTGACGCCGACTATCTTCTTCTGTGCCACGCCCCCGGATGATGGAAACCTCTGCCGATTCTAC…	38250	CCACCCACCACCACCAATGGCAGCTCCAGCTAAGGGCGAGAACCTG	+	+
4930434I05	RIKEN cDNA 0710001P09 gene	1089	71	892	822	ATGGGCAGCGCCGAGAGCGCCGAGGCCCGAAGGTGGTCCCTCGAGATGGATGAGGAGGAGCGGGTCCGGGTGCTGCAGGGCATCCGGCTGTCTGAAAGTGTTGTGAACCGCATGAAGGATTGCAGCCAGCCCTCAGCAGGGGAACAGCTGGTTCCTGGTTTTGGTCCTTCGTCTTCTGCTCCTGTGCCCACTGTCCCTCTACCAGCCATCTCTGTGCCCACTGTCCCTGCACCTACCACTCCTGTGCCTACTGCTCCTTCATCCTCTGTACGTGGCCTGCCAGGAGGCACCTGTAAAGGCCCTCTGACAGACGTTAAAGTGCCCAGTGCAGAGAGTGGTGGTGGTCTGCAGTCCTCAGCAGTGAAGGAGGATCTTAAGAAGTTCCAACAGGAGCAGTTG…	29905	CCACCCACCACCACCAATGGGCAGCGCCGAGAGCGCCGAGGCCCGA	+	+
4930577M16	RIKEN cDNA 4930577M16 gene	1338	504	1199	696	ATGGAGGCGAGTACCAAGGCGGCCGTCGGCAGTGGGGCTATGGAGGCGAGCACCAAGGCGGTCATCTGCACTGTTTGCAGCAGCTTTGTTGTTTTCCAGATTCTTTTCCATTTTGTCAGTTACTGGTTTTCAGCAAGAGTTTCTTCAGGTTATAACAGTCTTAGCATCGACAAGAAGATTGAATGGAACTCAAGGGTAGTATCCACGTGCCACTCTTTGTTAGTTGGGATTTTTGGCTTATACCTCTTCTTCTTCGATGAGGCCACTATAACTGATCCGCTCTGGGGTGATCCAACGTATGTGAACATAAATATTGCAACTGCTTCAGGCTACCTCATTTCTGATTTATTGATTATACTTTTTAATTGGAAAGTGATCGGCGACAAATTTTTTATAATT…	26105	CCACCCACCACCACCAATGGAGGCGAGTACCAAGGCGGCCGTCGGC	+	+
4933417M14	flotillin 2	2571	87	1373	1287	ATGGGCAACTGCCACACGGTGGGCCCCAACGAGGCGCTGGTGGTCTCAGGAGGCTGTTGTGGTTCTGACTACAAACAGTATGTGTTTGGAGGCTGGGCTTGGGCCTGGTGGTGTATCTCGGACACTCAGAGGATTTCCCTAGAGATTATGACGTTGCAGCCCCGCTGTGAGGACGTAGAGACGGCCGAGGGGGTAGCTTTAACTGTGACGGGTGTCGCCCAGGTGAAGATCATGACGGAGAAGGAGCTCCTGGCTGTAGCCTGTGAACAGTTCCTGGGCAAGAACGTACAGGACATTAAGAACGTCGTGCTGCAGACCCTGGAGGGGCATCTACGCTCTATCCTAGGGACTCTGACTGTAGAACAGATTTATCAGGACCGAGACCAGTTTGCCAAGCTG…	47008	CCACCCACCACCACCAATGGGCAACTGCCACACGGTGGGCCCCAAC	+	+
4933431L17	erythrocyte protein band 4.1	1425	307	825	519	ATGGAATCGGTACCCGAACCACGGCCCAGCGAGTGGGACAAGCGCTTATCTACACACTCACCCTTCCGGACTCTTAACATCAACGGGCAAGTCCCTACTGGAGATGGACCTCCTCTGGTAAAGACTCAAACTGTCACCATCTCAGATACTGCCAATGCTGTGAAAAGTGAAATCCCAACCAAAGATGTCCCTATTGTCCACACTGAGACCAAGACCATCACCTATGAAGCTGCCCAGACTGAGGACAGCAATGGGGACTTAGACCCTGGAGTCTTGCTGACAGCCCAGACCATCACATCCGAGACCACAAGTAGTACAACCACGACACAGATTACCAAGACTGTAAAAGGTGGGATTTCTGAGACCCGGATCGAGAAGAGAATTGTGATCACAGGAGAT…	18729	CCACCCACCACCACCAATGGAATCGGTACCCGAACCACGGCCCAGC	+	+
5430407O06	RIKEN cDNA 5730596K20 gene	1811	39	1664	1626	ATGTTGTCCCCTCAGCGAACTGCAGCGGTGGCATCGAGAGGAGCAGGTGATGCCATGGAAAATGGAAAACCTGGTCCAGTGCAGGTTGTTTTGGTTCATAAAGAACAACATTCCTTTGAGCTAGAAGAGAGAGCCTTGGCCAGCGTCCTCCTCCAAGACCATATCCGAGATCTTGATGTGGTGGTAGTATCAGTGGCTGGTGCTTTTCGAAAGGGTAAATCCTTCATTCTGGACTTTATGCTGCGATACTTATATTCTCAGAAGGAAGGTGGTCATTCAGACTGGTTGGGTGACCCAGAAGAACCTCTGACAGGATTTTCATGGCGAGGAGGCTCTGATCCAGAAACTACTGGGATTCAGATTTGGAGTGAAGTTTTCACTGTGAAGAAGCCATGTGGA…	60575	CCACCCACCACCACCAATGTTGTCCCCTCAGCGAACTGCAGCGGTG	+	+
5730408N07	stomatin	2790	59	907	849	ATGTCTGACAAACGGCAGTCCAGCCATGTCCAGTCTCAGCGGATCCCTGAGTCCTTCAGAGAAAATTCCAAGACAGAACTGGGAGCTTGTGGATGGATTTTGGTGGCTGCCTCGTTCTTTTTCGTAATTATAACCTTCCCAATATCAATATGGATTTGCATAAAGATTGTAAAAGAGTATGAGAGAGTCATCATCTTTAGACTGGGTCGCATTTTGCAAGGAGGCGCCAAAGGACCAGGTTTGTTTTTTATCCTGCCGTGCACTGACAGCCTCATCAAGGTGGACATGAGGACCATCTCCTTTGACATTCCTCCGCAGGAGGTCCTCACTAAGGACTCGGTGACAATCAGTGTGGATGGTGTGGTCTACTACCGTGTTCAGAACGCAACCCTGGCTGTG…	31422	CCACCCACCACCACCAATGTCTGACAAACGGCAGTCCAGCCATGTCCAGTCTCAGC	+	+
5730411M01	carnitine palmitoyltransferase 1a, liver	4256	42	2363	2322	ATGGCAGAGGCTCACCAAGCTGTGGCCTTCCAGTTCACAGTCACCCCTGATGGCATCGATCTCCGCCTGAGCCATGAAGCCCTCAAACAGATCTGCCTGTCAGGGCTGCACTCCTGGAAGAAGAAGTTCATCCGATTCAAGAATGGCATCATCACTGGTGTGTTCCCCGCGAGTCCCTCCAGCTGGCTTATCGTGGTGGTGGGTGTGATATCATCCATGCATACCAAAGTGGACCCCTCCCTGGGCATGATTGCAAAGATCAATCGGACCCTAGACACCACTGGCCGCATGTCAAGCCAGACGAAGAACATCGTGAGTGGCGTCCTCTTTGGCACAGGGCTCTGGGTGGCGATCATCATGACTATGCGCTACTCGCTGAAGGTGCTGCTCTCCTACCAT…	88238	CCACCCACCACCACCAATGGCAGAGGCTCACCAAGCTGTGGCCTTC	+	+
5730420O09	guanine nucleotide binding protein, alpha inhibiting 3	3213	110	1174	1065	ATGGGCTGCACGTTGAGCGCCGAGGACAAGGCGGCGGTGGAGCGGAGCAAGATGATCGACCGCAACTTGCGGGAGGACGGGGAGAAAGCGGCCAAAGAAGTGAAGCTGCTGCTGCTCGGCGCTGGAGAATCTGGTAAAAGTACCATCGTGAAACAGATGAAAATCATTCATGAGGACGGCTATTCAGAGGACGAATGTAAACAGTATAAAGTAGTTGTCTACAGCAATACTATTCAGTCCATCATTGCAATCATACGAGCCATGGGACGGTTGAAGATTGATTTTGGGGAATCTGCCAGAGCAGATGATGCCCGACAGTTATTTGTTTTAGCTGGGAGTGCTGAAGAAGGAGTCATGACTTCAGAACTAGCAGGCGTGATTAAACGTTTATGGCGAGAT…	40538	CCACCCACCACCACCAATGGGCTGCACGTTGAGCGCCGAGGACAAG	+	+
5730450C07	copine III	2131	118	1830	1713	ATGGCTGCCCAGTGTGTCACGAAGGTGGAACTAAATGTTTCCTGTAACAACCTTTTGGATGCAGATGTAACATCAAAGTCGGACCCTTTATGTGTGCTGTTTTTGAATGCGAGTGGTCACCAGTGGTATGAGGTTGAACGGACAGAAAGGATTAAGAATTCTTTGAATCCCAAATTTTCTAAGACATTTGTTATTGATTACTACTTTGAAGTGGTTCAGAAATTGAAGTTTGGAATCTATGACATTGACAACAAAACTATCGAGCTGAGTGATGATGACTTCTTGGGAGAATGTGAAGTCACTCTTGGACAAATTGTTTCCAGTAAGAAGCTAACTCGACCACTGGTGCTCAAAAATGGCAAACCTGCAGGGAAAGGGAGTATTACGATTTCAGCAGAA…	63791	CCACCCACCACCACCAATGGCTGCCCAGTGTGTCACGAAGGTGGAA	+	+
5730455E12	annexin A7	2634	49	1440	1392	ATGTCATACCCAGGCTATCCCCCCACCGGCTACCCGCCTTTCCCTGGATATCCTCCTGCAGGTCAGGAGTCATCTTTCCCCACTGCGGGTCAGTACCCGTACCCTAGTGGCTTTCCACCAATGGGAGGAGGTGCTTACCCACCAGCACCAAGTGGTGGGTATCCAGGAGCTGGAGGCTACCCCGCACCTGGAGGTTATCCAGCCCCTGGGGGCTATCCTGGAGCCCTAAGTCCAGGGGGTCCTCCAGCCTATCCTGGAGGCCAAGGCTTTGGGGCCCCACCCGGTGGAGCAGGCTTTTCTGGCTATCCACAGCCACCTGCACAGTCTTATGGTGGCGGACCAGCCCAGGTTCCAGTACCAGGTGGCTTTCCTGGAGGACAGATGCCATCTCAGTACCCT…	49954	CCACCCACCACCACCAATGTCATACCCAGGCTATCCCCCCACCGGC	+	+
5730456G17	golgi autoantigen, golgin subfamily a, 7	1765	58	471	414	ATGAGGCCGCAGCAGGCACCGGTGTCCGGGAAGGTGTTCATTCAGCGAGACTACAGCAGCGGCACGCGCTGCCAGTTCCAGACCAAGTTCCCCGCGGAGCTGGAGAACAGGATTGACAGACAGCAGTTTGAAGAAACAGTTCGAACTCTAAATAATCTTTATGCAGAAGCAGAGAAACTTGGGGGCCAGTCGTATCTTGAAGGCTGTTTGGCTTGTTTAACAGCATACACCATCTTCTTATGCATGGAAACTCATTATGAGAAGGTCTTGAAGAAAGTCTCCAAATACATTCAAGAACAGAATGAGAAGATATATGCTCCCCAAGGCCTCCTCCTAACAGACCCCATTGAGAGAGGACTTCGAGTTATTGAAATCACCATCTATGAAGACAGAGGTGTG…	15792	CCACCCACCACCACCAATGAGGCCGCAGCAGGCACCGGTGTCCGGG	+	+
5730523J24	RIKEN cDNA 2310061B02 gene	2127	80	1009	930	ATGTCCAATCCCAGTGCCCCACCTCCCTATGAGGACCACAACCCCCTGTACCCTGGCTCTCCACCTCCTGGTGGCTACGGGCAGCCATCTGTCCTGCCAGGTGGTTATCCCGCCTACCCTGCCTACCCTCAACCTGGTTACGGTCATCCTGCTGGCTACCCACAGCCGGTTCCTCCCGTCCATCCAATGCCCATGAACTACGGCCATGACTATAATGAAGAGGAGAGAGCAGGAAGTGACAGCTTTCGTCCTGGAGAATGGGATGACCGGAAAGTTCGACATTCCTTCATCCAAAAGGTGTATTGCATCATTTCTGTCCAGCTGCTCATCACTGTGGCCATCATTGCAATCTTCACCTTTGTGGAACCAGTCGGCAAATACGTGAGGAACAATGTGGCT…	34393	CCACCCACCACCACCAATGTCCAATCCCAGTGCCCCACCTCCCTAT	+	+
5730540K05	leucine rich repeat containing 40	2026	14	1822	1809	ATGTCGCGCCACATGAGAGCCCCTAGGTTTGACCCTCGTGCGGGATTCCACGCGGAGGGCAAGGACAGAGGCCCCTCTGTTCCCCAGGGCCTGCTGAAGGCAGCGAGAAGCAGCGGCCAACTCAACTTGGCGGGAAGGAACCTCGGGGAAGTCCCTCAGTGTGTTTGGAGAATAAATGTGGACATTCCTGAAGAGGCTAATCAGAATCTTTCATTCAGTTCTACTGAACGATGGTGGGATCAGACAGATCTGACCAAACTCATCATCTCCAGCAATAAACTTCAGTCTCTCTCTGATGACCTCCGACTCTTGCCTGCCCTTACTGTTCTTGATATACATGATAATCAGCTGACATCTCTTCCTTCAGCTATAAGAGAGCTAGACAATCTTCAGAAACTT…	68076	CCACCCACCACCACCAATGTCGCGCCACATGAGAGCCCCTAGGTTT	+	+
5730586E07	heat shock protein 1, beta	2512	102	2275	2174	ATGCCTGAGGAAGTGCACCATGGAGAGGAGGAGGTGGAGACCTTTGCCTTTCAGGCAGAAATTGCCCAGCTCATGTCCCTCATCATCAACACTTTCTATTCAAACAAGGAGATTTTCCTCCGCGAGTTGATCTCTAATGCTTCAGATGCCCTGGACAAGATTCGATATGAGAGCCTGACGGACCCTTCTAAGTTGGACAGTGGGAAAGAGCTGAAAATTGACATCATCCCCAACCCTCAGGAGCGCACGCTGACTTTGGTGGACACAGGCATTGGCATGACCAAGGCTGACCTCATTAATAACCTGGGAACCATTGCTAAGTCTGGCACGAAGGCGTTCATGGAGGCTCTCCAGGCTGGTGCAGACATCTCCATGATCGGGCAGTTTGGTGTCGGATTC…	83281	CCACCCACCACCACCAATGCCTGAGGAAGTGCACCATGGAGAGGAG	+	+
6330403L12	RAB21, member RAS oncogene family	1834	257	925	669	ATGGCTGCGGCCGGCGGCGGGGCGGCGGCGGCGGCGGGCCGAGCCTACTCCTTCAAGGTGGTGCTGCTCGGGGAAGGCTGCGTGGGGAAGACGTCGCTGGTGCTGCGCTACTGCGAGAACAAGTTCAACGACAAGCACATCACCACCCTGCAGGCATCTTTCTTAACAAAGAAGTTAAATATTGGTGGAAAAAGAGTAAACCTTGCCATATGGGACACAGCAGGTCAGGAGAGATTCCACGCACTGGGCCCAATTTACTACCGAGATTCGAACGGAGCTATTTTAGTTTATGATGTAACGGATGAAGATTCCTTTCAGAAGGTAAAAAACTGGGTCAAAGAATTACGAAAAATGTTGGGAAATGAGATCTGTTTGTGTATAGTTGGTAATAAAATAGAC…	24072	CCACCCACCACCACCAATGGCTGCGGCCGGCGGCGGGGCGGCGGCG	+	+
6330407N12	RIKEN cDNA 2310067E08 gene	4206	24	1529	1506	ATGGGCTGTGCGCGCTGGCTGGCGCTGGGCGGCCTCCTGGCCCTGGCAGGGCTGTTGCAGGCCCGGCTGCTGCTCCCGCAGCAAGCGGGCTTCGGCGAATGCGACCGTTTCTTCTACAAGGGGACCCCACCCGCCGGGCTGGCGACCGAAGCGCACGTGAGGATCTGTCAACGCTTCGCGGGCTCCGAGCGCTTCGCCACTCTGTACAGTCCTGGCCACCGCATCCCCGTGTTCTCCGCGTTTCGCGCTGCGCGCCCGGCGTCCCGCAGTGCCGAGCAGCGCGGGCTGCTGGAGCCGCAGATTGATGACCCTGACAGCAACCTCGAGGAGGTCATTGACGAGGCCAACGCTCTCACCTCAGTGGACAATCTGGGAAGCAAGCAAGCCTTGAATGCAGAC…	55289	CCACCCACCACCACCAATGGGCTGTGCGCGCTGGCTGGCGCTGGGC	+	+
6330592M02	reticulon 3	2404	186	2117	1932	ATGGCGGAGTCGTCAGCGGCCACTCAGTCCCCGTCAGTCTCCTCGTCGTCCTCCGGGGCCGAGCCGTCAGCTCTCGGCGGCGGCGGCGGGAGCCCTGGAGCCTGCCCCGCCCTGGGGGCGAAGAGCTGCGGCTCCTCGTGTGCGGATTCCTTTGTTTCTTCCTCTTCCTCTCAGCCTGTATCTATATTTTCGACCTCACAAGGTGACTGGACAGAAGCATTTACAGAAGGAAAACCTGTAAGAGACTACCTCAGTTCCACAAAAGAAGCTGGTGGCAACGGTGTGCCAGGCAGTTCTCAGCTTCATTCTGAGCTGCCTGGCTCTATGCCTGAGAAATGGGTCTCAGGCTCTGGAGCAGCCACAGTGGAAGTAACTTTACCTAACCTGAGGGGTGCCTGG…	68770	CCACCCACCACCACCAATGGCGGAGTCGTCAGCGGCCACTCAGTCC	+	+
6430529B06	DnaJ (Hsp40) homolog, subfamily C, member 5	3626	157	753	597	ATGGCCGACCAGAGGCAGCGCTCACTCTCTACTTCCGGGGAATCATTATACCATGTTCTTGGACTGGACAAGAATGCAACCTCAGATGACATTAAAAAGTCCTATCGGAAGCTGGCCCTGAAGTATCACCCTGACAAGAACCCTGATAACCCAGAGGCTGCAGACAAGTTTAAGGAGATTAACAACGCACACGCCATCCTGACAGACGCCACGAAAAGAAACATTTATGACAAGTATGGCTCGCTGGGGCTCTATGTGGCGGAGCAGTTTGGGGAGGAGAACGTCAACACCTACTTCGTACTCTCCAGCTGGTGGGCCAAGGCGCTGTTTGTTGTTTGTGGCCTCCTCACCTGCTGCTACTGCTGCTGCTGTTTGTGCTGTTGCTTTAACTGCTGCTGT…	22101	CCACCCACCACCACCAATGGCCGACCAGAGGCAGCGCTCACTCTCT	+	+
6720407N21	casein kinase 1, alpha 1	2278	437	1414	978	ATGGCGAGCAGCAGCGGCTCCAAGGCCGAATTTATCGTCGGTGGAAAATACAAACTGGTGCGGAAGATCGGATCTGGCTCTTTCGGGGACATTTATCTAGCGATCAACATCACCAATGGCGAGGAAGTGGCAGTGAAACTAGAATCCCAGAAGGCCAGGCATCCCCAGTTGCTGTACGAGAGCAAACTGTATAAGATTCTTCAAGGTGGGGTTGGCATCCCTCACATACGGTGGTATGGGCAAGAAAAAGACTATAATGTACTAGTCATGGATCTCCTGGGACCCAGCCTTGAAGACCTCTTCAACTTCTGTTCAAGGAGGTTCACTATGAAGACCGTACTTATGTTAGCTGACCAGATGATCAGTAGAATTGAATATGTGCATACAAAGAATTTTATA…	37426	CCACCCACCACCACCAATGGCGAGCAGCAGCGGCTCCAAGGCCGAA	+	+
6820444B12	ATP citrate lyase	4293	97	3403	3307	ATGTCAGCCAAGGCAATTTCAGAGCAGACCGGCAAAGAACTCCTGTACAAGTACATCTGCACCACCTCGGCCATCCAGAACCGGTTCAAGTACGCCCGGGTGACTCCCGACACAGACTGGGCCCATCTGCTGCAGGACCACCCGTGGCTGCTCAGCCAGAGCTTGGTTGTCAAGCCAGACCAGTTAATCAAACGTCGAGGAAAGCTTGGCCTCGTCGGGGTCAATCTCTCTCTGGATGGAGTCAAATCCTGGCTAAAACCTCGCCTGGGACATGAAGCCACTGTCGGCAAGGCCAAAGGCTTCCTCAAGAACTTTCTCATTGAACCCTTCGTCCCCCACAGTCAGGCGGAGGAGTTCTACGTGTGCATCTATGCTACCCGGGAAGGAGACTACGTCCTG…	120796	CCACCCACCACCACCAATGTCAGCCAAGGCAATTTCAGAGCAGACCGGC	+	+
8030492A12	nicastrin	2788	10	2137	2128	ATGGCTACGACTAGGGGCGGCTCTGGGCCTGACCCAGGAAGTCGGGGTCTTCTTCTTCTGTCTTTTTCCGTGGTACTGGCAGGATTGTGTGGGGGAAACTCAGTGGAGAGGAAAATCTACATTCCCTTAAATAAAACAGCTCCTTGTGTCCGCCTGCTCAACGCCACTCATCAGATTGGCTGCCAGTCTTCAATTAGTGGGGATACAGGGGTTATCCATGTAGTGGAGAAAGAAGAAGACCTGAAGTGGGTGTTGACCGATGGCCCCAACCCCCCTTACATGGTTCTGCTGGAGGGCAAGCTCTTCACCAGAGATGTAATGGAGAAGCTGAAGGGAACAACCAGTAGAATCGCTGGTCTTGCCGTGACTCTAGCCAAGCCCAACTCAACTTCAAGCTTC…	78369	CCACCCACCACCACCAATGGCTACGACTAGGGGCGGCTCTGGGCCT	+	+
9130004G24	F11 receptor	2453	82	984	903	ATGGGCACCGAGGGGAAAGCCGGGAGGAAACTGTTGTTTCTCTTCACGTCTATGATCCTGGGCTCTTTGGTACAAGGCAAGGGTTCGGTGTACACTGCTCAATCTGACGTCCAGGTTCCCGAGAACGAGTCCATCAAATTGACCTGCACCTACTCTGGCTTCTCCTCTCCCCGAGTGGAGTGGAAGTTCGTCCAAGGCAGCACAACTGCACTTGTGTGTTATAACAGCCAGATCACAGCTCCCTATGCGGACCGAGTCACCTTCTCATCCAGTGGCATCACGTTCAGTTCTGTGACCCGGAAGGACAATGGAGAGTATACTTGCATGGTCTCCGAGGAAGGTGGCCAGAACTACGGGGAGGTCAGCATCCACCTCACTGTGCTTGTACCTCCATCCAAG…	32424	CCACCCACCACCACCAATGGGCACCGAGGGGAAAGCCGGGAGGAAA	+	+
9130231K01	carbonic anhydrase 1	1183	78	864	787	ATGGCAAGTGCAGACTGGGGATATGGAAGCGAAAATGGTCCTGACCAATGGAGCAAGCTGTATCCCATTGCCAATGGAAACAACCAGTCTCCTATTGATATTAAAACCAGTGAAGCCAATCATGACTCCTCTCTGAAACCACTCAGCATCTCCTATAATCCTGCAACTGCCAAAGAAATTGTTAACGTGGGACATTCTTTCCATGTAATTTTTGATGACAGTAGCAACCAATCTGTTCTGAAAGGTGGCCCTCTTGCTGATAGCTATCGGCTCACTCAGTTCCATTTTCACTGGGGCAACTCAAACGACCATGGCTCTGAGCACACCGTGGATGGAACTAGATATTCTGGAGAGCTTCACTTAGTTCACTGGAATTCTGCAAAGTACTCCAGTGCTTCT…	28331	CCACCCACCACCACCAATGGCAAGTGCAGACTGGGGATATGGAAGCG	+	+
9330180C14	arylacetamide deacetylase-like 1	4371	2	1228	1227	ATGAGGTCGTCATGCGTCCTACTGGCCGCTCTGCTGGCTCTGGCTGCCTACTACGTGTACATCCCACTGCCCAGCGCGGTGTCCGACCCCTGGAAACTGATGCTGCTGGACGCCACTTTCCGCGGCGCGCAGCAAGTGAGTAACCTGATACATTCCCTGGGACTGAACCACCATCTGATCGCGCTGAATTTCATCATCACCTCTTTTGGCAAGCAAAGCGCAAGGTCTTCTCCGAAAGTGAAGGTGACAGACACCGACTTCGATGGGGTAGAAGTCCAAGTATTTGAAGGTTCTCCGAAACCAGAAGAGCCGCTGCGACGCAGCGTCATCTATATCCACGGAGGAGGCTGGGCCCTGGCTAGTGCAAAGATCAGCTACTATGACCAGCTGTGCACAACA…	45712	CCACCCACCACCACCAATGAGGTCGTCATGCGTCCTACTGGCCGCT	+	+
9530003J23	RIKEN cDNA 9530003J23 gene	1139	28	483	456	ATGAAGGCTCCCCTAACTCTCCTTACTCTAGGGCTCCTCCTGCTCTCCATCACCATCCAGGGCAAGGTCTACGACCGATGTTCTTTGGCCAGAACTCTACAAAGTCTTGGTCTAGCTGGTTTCCAAGGAATCACGCTGGCAAACTGGGTCTGTTTGGCCAAATGGGAGAGTAATTTTAACACAAACACTACAAGATTCAACCCTGAAGACCAAAGCACCAGCTATGGGATCTTTCAGATCAACAGCAGATTCTGGTGTAATGACGGCAAAACCCCAGGATCAAGGAACTTTTGTCGGATATCCTGCAAAGCTTTGCTGAAGAGCAACATCTGGTCTGCCGTACTTTGTGCAAAGAGGATCGTGAAGGATCCACAAGGAATTTATTCATGGGCGGGATGG…	17064	CCACCCACCACCACCAATGAAGGCTCCCCTAACTCTCCTTACTCTAGGGCTCCTCC	+	+
9530014M23	DNA segment, Chr 4, ERATO Doi 196, expressed	1468	55	681	627	ATGGCGGAAGCGGAAGGGAGTTCTCCGCTTCTGTTACAGCCGCCGCCGCCCCCTCCTCGGATGGCGGAAGTAGAAACGCCGACGGGGGCCGAGACGGACATGAAGCAGTACCACGGGTCCGGTGGCGTTGTCATGGACGTGGAGCGGAGCCGCTTCCCCTACTGCGTGGTGTGGACACCCATCCCGGTGCTCACGTGGTTTTTCCCCATCATTGGCCACATGGGCATCTGCACATCTGCAGGGGTCATTCGTGACTTCGCTGGCCCCTATTTTGTTTCGGAAGACAACATGGCCTTCGGAAAGCCTGCCAAGTTCTGGAAATTGGACCCCGGACAGGTGTATGCGAGTGGGCCCAATGCATGGGACACGGCTGTGCACGATGCCTCCGAAGAGTATAAG…	23180	CCACCCACCACCACCAATGGCGGAAGCGGAAGGGAGTTCTCCGCTT	+	+
9630005C02	ARP3 actin-related protein 3 homolog B (yeast)	1969	28	1228	1201	ATGGCGGGCTCGCTGCCTCCCTGCGTGGTTGACTGCGGCACCGGGTATCGCCATCCGAGAATCTGCAAAGGTAGTTGATCAAGCCCAAAGGAGGGTGTTGAGAGGAGTCGATGACCTTGATTTCTTCATAGGGGATGAAGCCATTGATAAACCTACCTACGCTACCAAGTGGCCTATACGACATGGCATCGTTGAAGACTGGGATCTTATGGAAAGGTTCATGGAACAAGTGGTCTTTAAGTATCTTCGTGCTGAACCTGAGGACCACTACTTTTTAATGACAGAACCTCCACTGAACACACCAGAAAACAGAGAGTACCTTGCAGAAATCATGTTTGAATCATTTAATGTACCAGGACTCTACATTGCAGTACAGGCAGTGCTGGCTCTGGCAGCCTC…	45545	CCACCCACCACCACCAATGGCGGGCTCGCTGCCTCCCTGCGTGGTT	+	+
9630028A03	Rhesus blood group CE and D	1457	10	1266	1257	ATGGGCTCTAAGTACCCACGGTCCCTCCGCTGCTGCCTGCCCCTGTGGGCCTTGGAGCTACAGACAGCTTTTAGTCTCCTCTTCTGTTTTTTCATCCCCCACGACACAGCCCAGGTGGATCACAGGTTCATGGCGAGCTATCAAGTCCTCCGGAATTTGACCCTCATGGCAGCCTTGGGCTTCGGCTTCCTGTCCTCGTCCTTTCGGAGACACAGCTGGAGCAGTGTGGCCTTCAACCTCTTCATGTTGGCCCTCGGGGTGCAGGGAACAATCTTGCTGGACCATTTCCTGGGCCAGGTCCTCCAATGGAACAAGATCAACAATCTGTCCAGCATCCAGATAGCTACCATGAGCACCTTACCTGTGCTGATCTCAGCGGGCGCTGTCCTGGGGAAGGTC…	45896	CCACCCACCACCACCAATGGGCTCTAAGTACCCACGGTCCCTCCGC	+	+
9630056K19	phosphofructokinase, liver, B-type	2689	47	2389	2343	ATGGCTACCGTGGACCTGGAGAAACTGCGGATGTCGGGGGCTGGCAAGGCCATTGGAGTGCTGACCAGCGGCGGTGATGCGCAAGGTATGAATGCTGCTGTCAGGGCTGTGACCCGTATGGGCATATATGTGGGGGCCAAAGTCTTCCTCATCTATGAGGGCTACGAGGGCCTTGTGGAAGGAGGCGAGAACATCAAGCCAGCCAACTGGCTCAGCGTTTCCAATATCATCCAGCTGGGTGGCACCATTATTGGCAGTGCCCGCTGTAAGGCCTTCACTACGAGGGAAGGCCGCCTGGCTGCAGCCTACAATCTGCTCCAACACGGCATCACCAACCTGTGTGTCATCGGTGGCGACGGCAGCCTCACGGGGGCCAACATCTTCCGCAACGAGTGGGGC…	85360	CCACCCACCACCACCAATGGCTACCGTGGACCTGGAGAAACTGCGG	+	+
9830118D19	lactotransferrin	2744	36	2159	2124	ATGAGGCTGCTCATCCCTTCCTTGATATTTCTTGAGGCCCTTGGACTCTGTCTAGCTAAGGCAACAACTGTTCAATGGTGTGCTGTGTCAAATTCTGAGGAAGAAAAATGTTTAAGGTGGCAGAACGAGATGAGAAAAGTGGGTGGCCCGCCGCTCAGTTGTGTCAAGAAATCCTCCACCCGCCAGTGCATCCAGGCCATTGTGACAAACAGAGCTGATGCCATGACTCTTGATGGTGGCACTATGTTCGATGCAGGAAAGCCCCCCTACAAACTGCGACCTGTGGCAGCTGAAGTCTACGGGACCAAAGAGCAGCCCCGGACTCACTACTATGCGGTAGCAGTCGTGAAGAACAGCAGTAACTTTCATCTGAACCAACTCCAAGGCCTGAGGTCCTGC…	77838	CCACCCACCACCACCAATGAGGCTGCTCATCCCTTCCTTG	+	+
9830134O04	neuropathy target esterase	3840	93	3605	3513	ATGGGGACACCGAGTCACGAACTGAATACAACCTCCTCCGGGGCAGAGGTGATTCAAAAGACCCTGGAGGAGGGCTTGGGGAGACGGATATGCGTTGCCCAGCCTGTGCCGTTCGTTCCGCAGGTGCTGGGCGTGATGATCGGGGCCGGAGTGGCGGTGCTGGTCACCGCCGTGCTCATCCTCTTGGTGGTGCGAAGGCTGCGGGTGCAGAAAACTCCAGCCCCGGAGGGTCCCCGGTATCGGTTCCGGAAGCGGGACAAAGTGCTTTTCTATGGCCGGAAGATTATGCGGAAGGTGTCACAGTCCACTTCTTCCCTGGTGGACACATCAGTCTCCACCACTTCCCGGCCCCGCATGAAGAAGAAACTGAAGATGCTTAACATTGCCAAGAAGATCTTA…	129348	CCACCCACCACCACCAATGGGGACACCGAGTCACGAACTGAATACAACCTCCTCCG	+	+
9930024J01	solute carrier family 27 (fatty acid transporter), member 4	4009	290	2221	1932	ATGCTACTTGGAGCATCTCTGGTGGGGGCGCTACTGTTCTCCAAGCTAGTGCTGAAGCTGCCCTGGACCCAGGTGGGATTCTCCCTGTTGCTCCTGTACTTGGGGTCTGGTGGCTGGCGTTTCATCCGGGTCTTCATCAAGACGGTCAGGAGAGATATCTTTGGTGGCATGGTGCTCCTGAAGGTGAAGACCAAGGTGCGACGGTACCTTCAGGAGCGGAAGACGGTGCCCCTGCTGTTTGCTTCAATGGTACAGCGCCACCCGGACAAGACAGCCCTGATTTTCGAGGGCACAGACACTCACTGGACCTTCCGCCAGCTGGATGAGTACTCCAGTAGTGTGGCCAACTTCCTGCAGGCCCGGGGCCTGGCCTCAGGCAATGTAGTTGCCCTCTTTATG…	72319	CCACCCACCACCACCAATGCTACTTGGAGCATCTCTGGTGGGGGCG	+	+
A230053J20	T-box 19	2664	214	1554	1341	ATGAGTGAACTGGCCACACAGAAGGCTGGCGAAGGCACTGTGTCTCGCCTGCTTAACGTGGTGGAAAGTGAGCTCCAGGCAGGGAGGGAGAAGGGAGACCCTACAGAGAAGCAACTTCAGATCATCCTGGAGGATGCTCCCCTCTGGCAGAGATTCAAGGAAGTCACTAATGAAATGATCGTGACCAAGAACGGCAGACGGATGTTCCCTGTCCTGAAGATTAGTGTCACAGGGCTGGACCCCAATGCTATGTACTCTCTCCTACTGGACTTCGTCCGGACCGACAGTCACCGCTGGAAGTACGTCAATGGTGAATGGGTCCCCGCAGGCAAGCCAGAGGTCTCTAGCCACAGCTGTGTCTACATTCACCCCGACTCCCCCAACTTCGGGGCTCACTGG…	48037	CCACCCACCACCACCAATGAGTGAACTGGCCACACAGAAGGCTGGC	+	+
A330035H04	acyl-CoA synthetase long-chain family member 6	1658	243	1517	1275	ATGCAGACCCAGGAGATCCTGAGGATCCTGCGGCTGCCCGAGCTATCGGACTTGGGCCAGTTTTTCCGCAGCCTCTCAGCTACCACCCTCGTGAGTGTGGGTGCACTGGCTGCCGTCCTTGCCTACTGGCTCACTCACCGGCCAAAGGCCTTGCAACCACCATGCAACCTCCTGAAGCAGTCGGAAGAAGTGGAGGACGGTGGTGGAGCCCGGCGATCTGTGATTGGGGGTTGCACTCAATTGCTTACCCATTACTATGACGATGCCCGGACCATGTACCAGGTGTTCCGCCGTGGGCTTAGCATCTCAGGGAATGGACCCTGTCTTGGCTTCCGGAAGCCAGAGCAACCTTACCAGTGGCTGTCCTACCAAGAGGTGGCCAAAAGGGCTGAATTTCTG…	47723	CCACCCACCACCACCAATGCAGACCCAGGAGATCCTGAGGATCCTG	+	+
A430106I07	phosphatidylinositol-4-phosphate 5-kinase, type II, alpha	3362	17	1234	1218	ATGGCGACCCCTGGCAACCTGGGGTCCTCCGTCCTGGCGAGCAAGACCAAGACGAAGAAGAAGCACTTCGTGGCTCAGAAAGTGAAGCTGTTCCGGGCCAGCGACCCGCTGCTCAGCGTGCTCATGTGGGGGGTCAACCATTCGATCAATGAACTGAGCCACGTTCAAATCCCTGTCATGTTGATGCCTGATGACTTCAAAGCCTACTCAAAGATAAAGGTTGACAACCACCTTTTTAACAAGGAAAACATGCCGAGCCATTTCAAGTTTAAGGAATACTGCCCAATGGTCTTCCGGAATCTGCGGGAGAGGTTTGGAATCGACGACCAAGATTTCCAGAATTCCTTGACCAGAAGTGCACCCCTTCCCAATGACTCCCAGGCTCGCAGCGGGGCTCGG…	46152	CCACCCACCACCACCAATGGCGACCCCTGGCAACCTGGGGTCCTCC	+	+
A530024L06	DNA segment, Chr 2, Brigham & Women's Genetics 1356 expressed	2255	101	1110	1010	ATGACAGGCGGCTTCTGCGTCCCAGTACTCCTGGCCGCCTGGCTCGCAGCGGCAGCGGCCGAGGGTCTCGAGCAGGCCGCGCTGCCGGCCGAGGAGAGCCGTGTGCAGCCCATGACCGCCTCCAACTGGACGCTGGTGATGGAGGGCGAGTGGATGCTGAAATTTTATGCTCCATGGTGTCCATCCTGCCCAGCAGACTGATTCTGAATGGGAGACTTTTGCAAAGAATGGAGAAACACTTCAGATCAGTGTGGGAAAGGTGGATGTCATTCAAGAGCCAGGTTTGAGTGGCCGCTTCTTTGTCACCACTCTCCCAGCATTTTTTCATGCAAAAGATGGGATATTCCGCCGTTACCGTGGTCCAGGAATCTATGAAGATTTACAGAATTACATATTAGA…	37131	CCACCCACCACCACCAATGACAGGCGGCTTCTGCGTCCCAGTACTC	+	+
A530029A01	RIKEN cDNA 1110038D17 gene	2817	79	714	636	ATGAGGACGGAGGCAGAGGCAGCGGGGCAGCCGCTCGAGCCCGGGGACTTTGTGCAGCTGCCTGTGCCTATCATCCAGCAGCTATATCACTGGGACTGTGGCCTGGCCTGCTCCAGGATGGTGCTTCGGTACCTGGGCCAGCTCGACGACGGGGAGTTTGAAAACGCCCTGCAGGAGCTGCAGCTGACCAGGAGCATCTGGACCATCGACCTGGCCTACCTGATGCGCCACTTTGGTGTGAGACACCGCTTCTGTACCCAGACTCTGGGTGTTGACAAGGGTTACAAAAACCAGTCCTTCTACAGGAAGCACTTTGACACAGAGGAGACCCGAGTGAACCAGCTGTTTGCACAGGCCAAGGCCTGCAAGGTGCAAGTGGAGAAATGCACAGTGAGTGTG…	24045	CCACCCACCACCACCAATGAGGACGGAGGCAGAGGCAGCGGGGCAG	+	+
A630099D02	transmembrane protein 24	4306	367	2487	2121	ATGGATCCGGACTGGGGGCAGCGGGATGTGGGCTGGGCGGCCCTGCTGGTTCTCTTCGCCGCCTCGCTGATCACGGTATTGGGCTGGATGCTGCAGTATGCCCGGGGTTTGTGGCTGTCGCGAGCCGATGGGGGCCGAGACTCCCGACCTGCCTCAGCTGCTGAGCCCGGGGGTTCACTGCGCGAGCTGGGTGTGTGGCGTTCGCTGCTGCGTTTGCGGGCGACCCGGACCAGCACCCCCGAGGAAGCCGGCGTACGGGGCCTCCTGGCTTCGCTCTTTGCCTTCAAGTCTTTCCGGGAGAACTGGCAACGGGCTTGGGTGCGAGCCTTGAATGAGCAGGCCTGCAGGGACGGGAGCTCCATCCAAATCGCCTTTGAAGAGATACCCCAACTCCCACCA…	76230	CCACCCACCACCACCAATGGATCCGGACTGGGGGCAGCGGGATGTG	+	+
A830080D04	retinitis pigmentosa 2 homolog (human)	1548	163	1272	1110	ATGGGCTGCTGCTTCACTAAGAGGAGGAAGAGTGAAAAGGCTGAGGGAGAGGAGGAGCAGCCCAAGCTGTACAGCTGGGACCAGCGGGAGAAGGTTGATCCAAAAGATTACATGTTTAGTGGACTGAAGGATGAAACAGTAGGTCGCTTACCTGGAAAAGTGGCAGGACAACAATTTGTCATTCAAGACTGTGAGAACTGTAACATCTATATTTTTGACCACTCAGCTACTATTACCATTGATGACTGCACTAACTGTGTAATTTTTTTGGGACCAGTGAAAGGCAGTGTCTTTTTCCGAAATTGTAGAGATTGCAAGTGCACATTGGCTTGCCAGCAATTTCGTGTGAGAGACTGTAGAAAGTTGGAAGTCTTTTTGTGCTGTGCTACTCAACCCATT…	41957	CCACCCACCACCACCAATGGGCTGCTGCTTCACTAAGAGGAGG	+	+
A830097L06	thrombospondin 1	4109	217	3733	3517	ATGGAGCTCCTGCGGGGACTAGGTGTCCTGTTCCTGTTGCATATGTGTGGAAGCAACCGCATTCCAGAGTCTGGGGGAGATAACGGTGTGTTTGACATCTTTGAACTCATTGGAGGTGCACGAAGGGGCCCCGGTCGCCGACTGGTGAAGGGCCAAGATCTATCCAGCCCCGCCTTCCGCATTGAGAATGCCAACCTGATCCCCGCTGTGCCGGATGACAAGTTCCAAGACCTACTGGACGCTGTGTGGGCCGACAAAGGCTTCATCTTCCTGGCTTCCTTGAGGCAGATGAAAAAAAAACCGGGGCACACTCCTGGCTGTGGAACGGAAAGAAAACACTGGCCAGATCTTCAGTGTGGTCTCCAACGGCAAAGCTGGCACCCTGGACCTGAGCCTGAG…	129673	CCACCCACCACCACCAATGGAGCTCCTGCGGGGACTAGGTGTCCTG	+	+
A930014C21	SH3 domain binding glutamic acid-rich protein like 2	1837	111	434	324	ATGGTGGTCCGCGTCTTCGTCGCCTCATGCTCAGGCTTCGTGGCGATCAAGAAGAAGCAGCAGGATGTGGTTCGGTTTCTGGAAGCCAACAAGATAGAGTTCGAGGAAGTGGACATCACCATGTCGGAAGAACAGAGGCAGTGGATGTACAAAAACATTCCCCCTGAGAAGAAGCCTGCGCAGGGCAACCCTCTGCCACCTCAGATATTTAATGGGGATCGATACTGTGGAGACTATGACAGTTTTTTTGAATCGAAGGAAAGCAACACAGTCTTTTCATTCTTAGGCCTGAAGCCACGGCCGGCATCCACGGCGGAACCTTAG	12255	CCACCCACCACCACCAATGGTGGTCCGCGTCTTCGTCGCCTCATGC	+	+
A930025C02	solute carrier family 1 (glutamate transporter), member 7	2886	135	1814	1680	ATGGTGCTCGACGCTGTCCTGGCTCGAGGGCGCACAGTGTGTAAGCACAACGGGCTGCTCATCCTGTCTGTGCTCTCTGTCATCGTGGGCTGCCTCCTTGGCTTCTTCCTCAGGACCCAGCGCCTCTCACCACAGGAGATTAGTTACTTCCAGTTCCCTGGAGAACTCTTGATGCGGATGCTGAAGATGCTGATCCTACCACTGGTGGTCTCCAGCTTGATGTCCGGCCTTGCCTCCCTGGATGCCAAGACCTCCAGCCGCTTGGGGATCCTCACCGTGGCATACTACCTGTGGACTACCTTTCTGGCTGTTGTTGTGGGCATCATCATGGTCTCCATCATCCACCCTGGTGGTGCAGCACAGAAGGAGACAACTGAACAGAGTGGAAAGCCGGTCATG…	60106	CCACCCACCACCACCAATGGTGCTCGACGCTGTCCTGGCTCGAGGG	+	+
B130049I05	CD44 antigen	2851	166	1263	1098	ATGGACAAGTTTTGGTGGCACACAGCTTGGGGACTTTGCCTCTTGCAGTTGAGCCTGGCACATCCACATCAGCAGATCGATTTGAATGTAACCTGCCGCTACGCAGGTGTATTCCATGTGGAGAAAAATGGCCGCTACAGTATCTCCCGGACTGAGGCAGCTGACCTCTGCCAGGCTTTCAACAGTACCTTACCCACCATGGACCAAATGAAGTTGGCCCTGAGCAAGGGTTTTGAAACATGCAGGTATGGGTTCATAGAAGGAAATGTGGTAATTCCGAGGATTCATCCCAACGCTATCTGTGCAGCCAACCACACAGGAGTATATATCCTCGTCACGTCCAACACCTCCCACTATGACACATATTGCTTCAATGCCTCAGCCCCTCCTGAAGAAGAC…	40263	CCACCCACCACCACCAATGGACAAGTTTTGGTGGCACACAGCTTGGGG	+	+
B230117D02	progesterone receptor membrane component 2	2972	32	686	655	ATGGCGGCGGGTGATGGGGACGTAAAGCTAAGCACCCTGGGGAGCTGGCGGGGAGAGTGGCGGCGACGGGAGCCCGGGTGGCGCCGGAGCGACGGCGGCGAGGAGCAGTTGGGTGGCGGCGCTGCTGGCGACGGGCGGGGAGATGCTGCTGAACGTGGCGCTGGTGGCGCTGGTGCTGCTGGGGGCCTACCGGCTGTGGGTGCGCTGGGGGCGGCGTGGTCTGTGCTCGGGACCCGGGGCGGGCGAGGAGAGCCCGGCCGCCACGCTGCCGCGCATGAAGAAGCGGGACTTCAGCCTGGAGCAGCTGCGCCAGTACGACGGGGCGCGCACGCCGCGCATCCTGCTCGCGGTCAATGGGAAAGTCTTCGACGTGACCAAAGGCAGCAAGTTCTACGGCCC…	22979	CCACCCACCACCACCAATGGCGGCGGGTGATGGGGACGTAAAGCTA	+	+
B230336L16	RIKEN cDNA 2900024O10 gene	1095	114	953	840	ATGTCGGCGCTCGAGTGGTATGCCCACAAGTCTCTGGGCGATGGCATCTTCTGGATTCAAGAACGGTTCTACGAGTCAGGCAACCGGGCCAACATTTGGCTGGTGCGCGGCTCGGAGCAGGACGTGGTGATAGACACTGGCCTGGGGCTGCGCAGCCTTCCGGAGTACCTCTACTCCTCTGGCCTCTTGCAGGATTGCGGGTCTAAAGAGGATGCAGGACGCCGGCCACTGCTGGCCGTGGCCACCCACGTGCACTTCGATCACTCCGGCGGTCTCTATCAGTTCGACCAGGTGGCTGTGCACCGCGCCGAGGCCGAGGCCCTGGCTCGCGGGGACAACTTTGAGACCGTGACCTGGCTTTCTGACAGCGAGGTGGTGCGGGCGCCCAGCCCTGGCTGG…	31206	CCACCCACCACCACCAATGTCGGCGCTCGAGTGGTATGCCCACAAG	+	+
B230340L13	acetylcholinesterase	2173	108	1952	1845	ATGAGGCCTCCCTGGTATCCCCTGCATACACCTTCCCTGGCTTTTCCACTCCTCTTCCTCCTCCTCTCCCTCCTGGGAGGAGGGGCAAGGGCTGAGGGCCGGGAAGACCCGCAGCTGCTGGTGAGGGTTCGAGGGGGCCAGCTGAGGGGCATCCGCCTGAAGGCCCCTGGAGGCCCAGTCTCAGCTTTTCTGGGCATCCCCTTTGCAGAGCCACCTGTGGGCTCACGTAGATTTATGCCACCAGAGCCCAAGCGGCCCTGGTCAGGAGTGTTGGATGCTACCACCTTCCAAAATGTCTGCTACCAGTACGTGGACACCCTGTACCCTGGGTTTGAGGGTACTGAGATGTGGAACCCCAACCGAGAGTTGAGTGAAGACTGCCTGTATCTTAATGTGTGG…	68169	CCACCCACCACCACCAATGAGGCCTCCCTGGTATCCCCTGCATACA	+	+
B430305J03	RAP2B, member of RAS oncogene family	3716	1645	2175	531	ATGGGGACAGCAGGCAGCAGCTGGCTGCGACCTCTTCGTCGGCTTGCGCTGTTAAAGGATAGACACTTGTCCCCGAACTCAGGCTGCTGCGCGCCTCTCAGGATCGTACACTTGCAGGGCATTTTTCAGGCCCCGGAAGGTAGCAGAGGTTCGTGCTCCCACTTGGCCCGGTGTTCCTCAGTTTCCCACGAAGAACTCGACCTGAGTCCCTGTCCGGACAAGGAGTTAGGGCTGGGAATCTGTGGAGAGCTGCAGCCTTCAGGGCAAGAGTTGCGGGGTCATCCTACGTCTCCCCCCTCCCCAACACCCCTTTGGTTAGAGCCAAAATATGGCTTGTGGATCGAGCCCCGTGGCTCCCGCACCGAGTCAGGGCATGCTCAGTCGGAGGAGCAGGTTTGG…	19041	CCACCCACCACCACCAATGGGGACAGCAGGCAGCAGCTGGCTGCGA	+	+
C030027M18	RAB5B, member RAS oncogene family	2475	178	825	648	ATGACTAGCAGAAGTACAGCCAGGCCCAATGGGCAACCCCAGGCCAGCAAAATATGCCAGTTCAAATTGGTCCTGCTGGGAGAGTCTGCAGTGGGGAAGTCTAGCCTGGTGTTACGTTTTGTCAAAGGACAGTTCCATGAATACCAGGAAAGCACCATTGGAGCGGCCTTCCTCACCCAATCCGTGTGTTTAGATGACACAACAGTCAAGTTTGAGATCTGGGACACTGCTGGGCAGGAGCGATACCACAGTTTAGCCCCTATGTACTACAGGGGTGCCCAGGCTGCAATCGTGGTCTATGATATTACTAATCAGGAAACGTTTGCTCGGGCAAAGACATGGGTAAAGGAACTACAGCGGCAAGCCAGCCCTAGCATTGTTATTGCCTTGGCAGGGAAC…	23707	CCACCCACCACCACCAATGACTAGCAGAAGTACAGCCAGGCCC	+	+
C130037I06	beta-1,3-glucuronyltransferase 2 (glucuronosyltransferase S)	1738	626	1534	909	ATGAAGTCCGCGCTGTGCAGCCGCTTCTTCATCCTCCTGCCCTGGATCCTGATTGTCATCATCATGTTGGACGTGGACCCCCGCAGGCCCGCGCCCCAACTCACTTCCCGTCCCTACTTCTCTCCCCATGCAGTGGGCTGCGGGGGCTCCCGAGTCCCGCTCCGACGGAGTAGCCCCGGGCGTGACGCTGCCGAGAAGCGGAACGAGTCTCGGCCTCAGCTGCAGCCGGAGCCGCGCTTGCCCACCATCTATGCCATCACACCCACCTACAGTCGCCCGGTGCAGAAAGCCGAGCTCACTCGCCTGGCCAACACCTTCCGCCAGGTGGCGCAGTTGCACTGGATCCTGGTGGAGGACCGGGCGACGCGCAGCGAGCTGGTGAGCAGCTTCCTAGCTCGG…	34808	CCACCCACCACCACCAATGAAGTCCGCGCTGTGCAGCCGCTTCTTC	+	+
C130069H12	heat shock protein 8	2103	80	2021	1942	ATGTCTAAGGGACCTGCAGTTGGCATTGATCTCGGCACCACCTACTCCTGTGTGGGTGTCTTCCAGCATGGAAAGGTGGAAATTATTGCCAATGACCAGGGTAACCGCACCACGCCAAGCTATGTTGCTTTCACGGACACAGAGAGATTAATTGGGGATGCGGCCAAGAATCAGGTTGCAATGAACCCCACCAACACAGTTTTTGATGCCAAACGTCTGATCGGGCGTAGGTTTGATGATGCTGTTGTTCAGTCTGATATGAAGCACTGGCCCTTCATGGTGGTGAATGATGCAGGCAGGCCCAAGGTCCAAGTGGAATACAAAGGGGAGACAAAAAGTTTCTACCCAGAGGAAGTGTCCTCCATGGTTCTGACAAAGATGAAGGAAATTGCAGAAGCG…	70817	CCACCCACCACCACCAATGTCTAAGGGACCTGCAGTTGGCATTGATCTCGGCACC	+	+
C130080H12	membrane protein, palmitoylated	2458	124	1524	1401	ATGACGCTCAAGTCGAGCGAAGGCGAGGGAGGGAACAGCATGCGCACCGCACTTTCGGACCTCTACCTGGAGCACTTACTACAGAAGCGTAACCGACCTGAGACTTCATTGAACCAGTCAAATGTTACTACTGAGGACATGTACACCAATGGGTCCCCTGCTCCAGGTAGCCCTGCCCATGCCAAAGGTCAGGAGGCTCGGAGAGTTCGTCTCATACAATTTGAGAAGATCACAGAAGAGCCCATGGGGATCACTTTGAAGCTGAATGAAAAACAGTCGTGTACCGTGGCCAGAATTCTCCATGGCGGCATGATTCATAGACAAGGCTCCCTTCATGTTGGGGATGAGATCCTAGAAATCAATGGCACAAATGTGACTAATCACTCAGTAGATCAGTTG…	52227	CCACCCACCACCACCAATGACGCTCAAGTCGAGCGAAGGCGAGGGA	+	+
C130086F02	vesicle-associated membrane protein, associated protein B and C	1889	52	783	732	ATGGCGAAGGTGGAACAGGTCCTGAGCCTCGAGCCACAACACGAGCTCAAGTTCCGAGGTCCCTTCACTGATGTTGTCACCACCAACCTAAAGCTTGGCAACCCAACAGACCGAAATGTGTGTTTTAAAGTGAAGACCACAGCACCTCGCAGGTACTGCGTGCGGCCCAACAGTGGGGTCATTGATGCCGGGGCCTCTCTCAATGTGTCTGTGATGTTACAGCCTTTCGATTATGATCCCAATGAGAAAAGTAAACACAAGTTTATGGTTCAGTCTATGTTTGCTCCGCCTGACACTTCTGATATGGAGGCAGTATGGAAGGAGGCAAAACCGGAAGACCTTATGGATTCAAAACTTAGATGTGTGTTTGAATTGCCAGCAGAAAATGCTAAACCACAT…	26918	CCACCCACCACCACCAATGGCGAAGGTGGAACAGGTCCTGAGCCTC	+	+
C130087D16	alpha glucosidase 2 alpha neutral subunit	3863	28	2862	2835	ATGGCGGCAATAGCGGCAGTGGCGGCGCGTAGGAGGCGGTCTTGGTTAAGTTTGGTGCTGGCATACTTAGGGGTCTGTCTGGGGATTACACTTGCTGTGGATAGAAGCAACTTTAAGACCTGTGATGAGAGTTCCTTTTGCAAACGGCAGCGAAGCATTCGGCCAGGCCTCTCTCCTTACCGTGCCTTGCTGGACACTCTGCAGCTTGGTCCTGATGCTCTTACAGTCCATCTGATCCATGAAGTCACCAAGGTGCTGCTTGTGCTGGAGCTCCAGGGCCTTCAGAAGAACATGACTCGGATCAGGATCGATGAGCTAGAGCCCCGGCGGCCTCGATACCGAGTGCCAGATGTTTTAGTGGCTGACCCCCCCACAGCTAGGCTTTCAGTCTCTGGCCGT…	106911	CCACCCACCACCACCAATGGCGGCAATAGCGGCAGTGGCGGCGCGT	+	+
C230038H01	phospholipid scramblase 4	2706	13	993	981	ATGTCAGGTCTGGTCCCCACAGCCCCTGAGCAACCTACAGAAGAAATGGAAAATCAAATAAAATCACCAACTGCTGTGCCTGATGCTCCTCCTGACTACAATTCTCATTTTGCGCCAGGCCCTGCTGGACCAGTTGCCTCTCCTTCTGCAGGCTTGCCTATGGGATACTACATTCCCCAGCAGCCCGGTGCCATCCCCTTGTACCATCCCACTGGTGGCACCCATCCAATCCAGTACCAACCTGGCAAATATCCTGTGACGAATCAGCCTGCTCCCATAATGTGGATGGCAGGGCCAGCTCCTGTGCCCAACTGCCCTCCTGGTTTGGAATACTTAGCTCAGTTGGACAACATACACGTTCTTCAGCATGTTGAGCCTCTGGAACTGATGACACGTTTT…	36579	CCACCCACCACCACCAATGTCAGGTCTGGTCCCCACAGCCCCTGAG	+	+
C330007I17	RIKEN cDNA 1110006I15 gene	1937	105	844	740	ATGGCAGGCGCACACAGCACTCCGTTATGGAGCAGACATCTGCTCAAAGCTGTCCTGATGGTCCTCGTGGCCCTTTTCCTCGTCCACTCCGCATCAGCCCAGTCTCATCGAGAGTTTGCCTCACCTGGTCAACAGAAGAAGGAGACCTCAGCTGATATTTTGACCCAGATTGGCCGATCTCTGAAGGAGATGTTGGATACCTGGCTAGGGCCAGAGACCATGCATGTGATTTCAGAGACCCTGTTGCAGGTGATGTGGGCCATCTCATCAGCCATCTCTGTGGCCTGCTTTGCCCTGTCTGGGATTGCTGCCCAGTTGCTGAGTGCCCTGGGGCTGGATGGTGAACAACTCACCCAGGGCTTGAAGCTCAGCCCTAGCCAAGTCCAGACCCTTCTACTG…	26620	CCACCCACCACCACCAATGGCAGGCGCACACAGCACTCCGTTATGG	+	+
C430002D13	tropomyosin 4	2064	66	578	513	ATGGCCGGCCTCAACTCACTGGAGGCAGTGAAGCGCAAGATCCAGGCCCTGCAGCAGCAGGCAGACGACGCAGAGGATCGCGCGCAAGGCCTGCAGCGCGAACTGGATGGCGAGCGCGAGCGGCGCGAGAAAGTGAGAGACCAGGACCCGCGCCGTCCGCGACCCCCGCCCGATCCCACTTTTCGTCCCGCGCGCTTCCGGGCCCGCAGTGCTCCCTGGCGCCCTCTTTTCTTCCCAGCTCCGCATGCTTCTAGCTCCCCCTTCCTCCGTCTCCCCTCCGCCTTGATCATCCATACCCTTGGATCCTGGAGCCCCGTACGCTGGCGGGGCAGGAACTGGGAGGTTGCGGGGGGGACAGTCCTGCGCGGGGCACTCCGGAGTAGTGGGGCAAATACCGCG…	18967	CCACCCACCACCACCAATGGCCGGCCTCAACTCACTGGAGGCAGTG	+	+
C430023F06	synaptophysin-like protein	1976	63	794	732	ATGTCCGCCTTCCAGATCAACCTCAACCCGCTCAAGGAGCCGCTCGGCTTCATCAAGATCCTCGAGTGGTTTGCCTCCATCTTTGCTTTTGCCACCTGTGGTGGGTTTAAGGGCAAAACAGAAATTCAAGTGAACTGTCCTAAAGTTGGTGTCAATAAGAACCAGACTGTGACAGCTACTTTTGGTTATCCATTCAGGTTGAATCAGGCATCATTTCATACACCTCCAAATGTCAGTGTGTGTGACGTGAACTGGGAAAAGCATGTTCTCATAGGTGATTACTCCTCTTCTGCACAGTTCTACGTTACGTTTGCAGTCTTTGTGTTCCTGTACTGCATTGCTGCCCTTCTGCTCTATGTTGGTTACACGAACCTCTACCGGGATAGTCGCAAACTGCCC…	26751	CCACCCACCACCACCAATGTCCGCCTTCCAGATCAACCTCAACCCG	+	+
C630002J01	protein kinase, cAMP dependent regulatory, type I, alpha	3325	125	1271	1147	ATGGCGTCTGGCAGTATGGCAACCAGTGAGGAAGAGCGGAGTCTCCGGGAATGCGAGCTCTATGTGCAGAAGCACAATATCCAGGCCCTGCTGAAGGACTCCATCGTGCAGCTGTGCACTACGCGGCCCGAGAGGCCCATGGCATTCCTTCGGGAATACTTTGAGAGGTTGGAGAAGGAGGAGGCAAGACAGATTCAGTGTCTACAGAAAACCGGCATCCGTACTGACTCGAGGGAGGACGAGATCTCTCCTCCACCCCCCAATCCAGTGGTGAAGGGCCGACGGCGCCGAGGTGCTATCAGTGCTGAAGTTTACACTGAGGAGGATGCTGCCTCCTACGTTAGAAAGGTTATTCCAAAAGATTATAAGACAATGGCTGCTTTAGCCAAGGCCATCGAA…	43218	CCACCCACCACCACCAATGGCGTCTGGCAGTATGGCAACCAGTGAG	+	+
C730019N20	arginase 1, liver	1457	50	1057	1008	ATGCAGCAGCAGCAGCCGCTGGAACCCAGAGAGAGCATGAGCTCCAAGCCAAAGTCCTTAGAGATTATCGGAGCGCCTTTCTCAAAAGGACAGCCTCGAGGAGGGGTAGAGAAAGGCCCTGCAGCACTGAGGAAAGCTGGTCTGCTGGAAAAACTTAAAGAAACAGAGTATGACGTGAGAGACCACGGGGACCTGGCCTTTGTTGATGTCCCTAATGACAGCTCCTTTCAAATTGTGAAGAACCCACGGTCTGTGGGGAAAGCCAATGAAGAGCTGGCTGGTGTGGTGGCAGAGGTCCAGAAGAATGGAAGAGTCAGTGTGGTGCTGGGTGGAGACCACAGTCTGGCAGTTGGAAGCATCACTGGCCACGCCAGGGTCCACCCTGACCTATGTGTCATT…	36275	CCACCCACCACCACCAATGCAGCAGCAGCAGCCGCTGGAACCCAGA	+	+
C730027E14	RIKEN cDNA C730027E14 gene	1216	24	989	966	ATGGTCATGGGGGTCTCACTGTCCCCAGCCCTGGGACGCTGGTTCCGCCATGCAATTCCCTTCGCTATCTTAACGCTGTTACTTCTTTACATCAGTATATGGTTCTTCTATGAGTGGCCCTTCCCCTTACCAGCTCAGAGAACCCAGCAGTCCGGCCTGCGGGGACTCAAACTCCCTTCTCCTTCTCCAGTCCTCGGCTCCCTGCTTAGTTTCCCGGCAGGGGTGCAGTCCTGCAATCCAGAGAGACCGCTACCTTCCCAGACTGGCCCAGCGGCCAGACCCCTAGTGGTCCCAGAGAAGGAAGAGCTTCCCTGTCTAGGGCCTCATGGGGCGCTGGGTCGCATGGTGAGCCCCTTCCTAGCCTGTATGAGCCCTGAAGGGGATGTGGCGTTGTCTCAG…	34453	CCACCCACCACCACCAATGGTCATGGGGGTCTCACTGTCCCCAGCC	+	+
C730034O22	2-deoxyribose-5-phosphate aldolase homolog (C. elegans)	1688	32	988	957	ATGGCTGCTCACTGCCGGGGCACAGAGCTCGATCTTAGCTGGATCTCCAAAGTTCAAGTGAATCACGCGGCTGTGCTGAGGCGGGCCCAGCAGATCCAGGCTCGCAGAAGCGTGAAGAAGGAATGGCAGGCTGCGTGGCTCCTGAAAGCTGTCACGTTTATAGATCTTACCACGCTTTCTGGCGATGACACGTTTTCCAACGTTCAACGACTCTGTTATAAAGCCAAATATCCAATCCGGGCAGACCTCTTAAAAGCTTTAAATATGGATGACAAAGGCATCACCACAGCTGCAGTCTGCGTTTATCCCGCCCGGGTGTGCGACGCTGTGAAGGCGCTGAAGGCTGCGGGCTGCAGCATCCCCGTGGCCTCAGTGGCCACTGGCTTTCCAGCTGGACAG…	34976	CCACCCACCACCACCAATGGCTGCTCACTGCCGGGGCACAGAGCTC	+	+
C820020D17	thioredoxin domain containing 1	2318	15	851	837	ATGGCGCACTTGGGGCGTCTTATGGTTCCCCTGGCAGCTCTGGTCCTGCTGCTCTGGGCGGTCCCTGGGGCCCACGGACGGCGGAATAACGTGCGCGTCCTCACCGATGAGAACTGGACGTCGTTGCTGGAAGGAGAGTGGATGATAGAATTTTATGCTCCCTGGTGTCCTGCTTGTCAGAATCTTCAGCCAGAATGGGAAAGTTTTGCCGAGTGGGGAGAAGATCTTGAGGTGAAAGTTGCAAAAGTGGATGTCACAGAGCAGACAGGACTAAGTGGACGGTTTATCATAACTGCTCTTCCTTCTATTTATCATTGTAAAGATGGTGAATTTAGGCGCTATGTGGGCCCAAGGACTAAGAAGGACTTCATAAACTTCGTAAGTGATAAAGAATGGAAG…	31396	CCACCCACCACCACCAATGGCGCACTTGGGGCGTCTTATGGTTCCC	+	+
C920030J24	tropomyosin 3, gamma	1838	58	804	747	ATGGCCGGGACCACCACCATCGAGGCGGTAAAGCGCAAGATCCAGGTTCTGCAGCAGCAAGCTGATGATGCGGAGGAAAGGGCCGAGCGCCTCCAGCGGGAAGTGGAGGGAGAAAGGCGGGCCCGGGAGCAGGCTGAAGCTGAGGTGGCCTCCTTGAACCGCAGGATCCAGCTGGTTGAAGAGGAGCTGGACCGTGCGCAGGAGCGCCTTGCCACTGCTTTGCAGAAGCTGGAGGAAGCAGAGAAGGCTGCTGATGAGAGTGAGAGAGGTATGAAGGTGATTGAAAATCGGGCTCTAAAAGATGAAGAAAAGATGGAACTCCAGGAAATCCAGCTAAAGGAAGCAAAGCACATTGCAGAAGAGGCCGATAGGAAGTATGAAGAGGTGGCTCGTAAGTTG…	28896	CCACCCACCACCACCAATGGCCGGGACCACCACCATCGAGGCGGTA	+	+
D030052C04	Bcl2-associated athanogene 2	1765	11	643	633	ATGGCCCAGGCGAAGATCAGCGCCAAGGCCCACGAGGGCCGCTTCTGCCGCTCGTCTTCCATGGCCGACCGCTCCAGCCGCCTGCTGGAGAGTCTGGACCAGCTGGAGCTCAGGGTGGAAGCTTTGAGAGACGCAGCTACTGCTGTTGAGCAGGAGAAAGAAATCCTTCTGGAGATGATCCACAGTATCCAAAACAGCCAGGACATGAGGCAGATTAGCGATGGAGAAAGAGAGGAACTAAACCTGACTGCCAACCGTCTGATGGGCCGGACCCTCACGGTTGAGGTCTCGGTGGAAACGATCCGAAACCCCCAGCAGGAGGAATCCTTGAAGCATGCCACGAGGATTATAGACGAGGTGGTCAGCAAGTTCCTAGATGACCTGGGGAATGCCAAGAGC…	23474	CCACCCACCACCACCAATGGCCCAGGCGAAGATCAGCGCCAAGGCC	+	+
D030073H22	adenylosuccinate lyase	2115	31	1485	1455	ATGGCTGCATCCGGCGACCCTGGCAGTGCTGAAAGTTACCGTTCTCCGCTGGCGGCCCGCTACGCCAGCCGCGAGATGTGTTTCTTGTTCAGCGACAGGTACAAGTTCCAGACGTGGCGGCAGCTGTGGCTGTGGCTGGCGGAGGCCGAACAGACGCTGGGTTTGCCTATCACAGATGAACAAATCCAGGAGATGAAGTCGAACCTGAACAACATTGACTTCCAGATGGCAGCTGAGGAAGAGAAGCGCCTGCGGCACGACGTGATGGCTCACGTGCACACGTTTGGCCACTGCTGTCCGAAAGCTGCGGGCATTATTCATCTGGGCGCCACCTCCTGCTATGTCGGAGACAATACGGACCTGATTATTCTGAGAAATGCATTTGACCTACTTTTGCCA…	54866	CCACCCACCACCACCAATGGCTGCATCCGGCGACCCTGGCAGTGCT	+	+
D130029A20	solute carrier family 2 (facilitated glucose transporter), member 4	2597	185	1714	1530	ATGCCGTCGGGTTTCCAGCAGATCGGCTCTGACGATGGGGAACCCCCTCGGCAGCGAGTGACTGGAACACTGGTCCTAGCTGTATTCTCAGCTGTGCTTGGCTCCCTTCAGTTTGGCTATAACATTGGGGTTATCAATGCCCCACAGAAGGTGATTGAACAGAGCTACAATGCAACGTGGCTGGGTAGGCAAGGTCCTGGGGGACCGGATTCCATCCCACAAGGCACCCTCACTACGCTCTGGGCTCTCTCCGTGGCCATCTTCTCTGTGGGTGGCATGATCTCTTCCTTTCTCATTGGCATCATTTCTCAATGGTTGGGAAGGAAAAGGGCTATGCTGGCCAACAATGTCTTGGCCGTGTTGGGGGGCGCCCTCATGGGCCTAGCCAATGCAGCGGCC…	54755	CCACCCACCACCACCAATGCCGTCGGGTTTCCAGCAGATCGGCTCT	+	+
D330017D22	nucleoporin 188	2515	13	2409	2397	ATGGCGGCTGCCGCTGGTGGGCCGTGTGTGAGGAGCAGTAGAGAACTCTGGACAATTCTACTTGGGAGGTCAGCTCTTAGAGAATTGAATCAGATTGAGGCGGAACTGAATAAATATTGGCAGCGGTTGTTAGAAGGGCTTTCTTACTACAAACCTCCCAGTCCAAGTTCAGCTGAAAGAGTGAAAGCTAATAAAGACGTAGCGTCACCTCTGAAGGAGCTGGGCCTAAGAGTCAGCAAGTTCTTGGGTCTTGATGAAGAGCAGAGTGTGCAGTTACTGCAGTGTTACCTTCAGGAGGATTACAGGGGTACTCGGGACTCACTAAAGACAGTCCTGCAAGATGAGAGGCAGAGCCAGGCCTTAACCCTGAAGATTGCAGATTATTATTATGAAGAAAGA…	90030	CCACCCACCACCACCAATGGCGGCTGCCGCTGGTGGGCCGTGTGTG	+	+
D430025P04	solute carrier family 19 (sodium/hydrogen exchanger), member 1	2287	130	1671	1542	ATGGTGCCCACTGGCCAGGTGGCAGAAAAGCAGGCATACGAAGAGCCCAGGCAGGACCACGAACTGAAATCCTGGCGATGCCTGGTGTTCTATCTCTGCTTCTTCGGCTTCATGGCCCAGTTGCGTCCTGGGGAAAGCTTCATCACACCCTTCCTCCTGGAACGTAAATTCACCAAGGAGCAGGTGACTAACGAGATCATTCCGATGCTGCCCTACTCCCACCTGGCTGTGCTGGTCCCGGTCTTCCTGCTCACCGACTACCTGCGATACAAGCCAGTCTTGGTCCTGCAGTGCCTGAGCTTCGTGTGCGTGTGGCTGTTGCTGCTGCTGGGCACATCTGTCGTGCACATGCAACTCATGGAAGTCTTCTACAGCGTCACCATGGCGGCCCGCATCGCC…	58150	CCACCCACCACCACCAATGGTGCCCACTGGCCAGGTGGCAGAAAAG	+	+
D630012F03	potassium channel, subfamily K, member 5	3365	332	1840	1509	ATGGTGGACCGGGGTCCTTTACTCACCTCGGCCATCATATTCTACCTGGCCATCGGGGCAGCGATCTTCGAAGTGCTGGAGGAGCCACACTGGAAGGAGGCCAAGAAAAACTACTATACACAGAAACTGCATCTACTCAAGGAGTTTCCGTGCCTGAGTCAGGAGGGACTGGACAAGATCCTACAGGTGGTGTCTGATGCTGCGGATCAGGGTGTGGCCATCACCGGGAACCAGACTTTCAACAACTGGAACTGGCCCAATGCAATGATTTTTGCTGCCACAGTCATCACCACCATCGGTTATGGCAATGTGGCTCCCAAGACCCCAGCTGGGCGCCTCTTCTGTGTCTTCTACGGCCTCTTCGGGGTGCCGCTGTGCCTGACATGGATCAGTGCCCTG…	55977	CCACCCACCACCACCAATGGTGGACCGGGGTCCTTTACTCACCTCG	+	+
D630026N14	guanine nucleotide binding protein, alpha 14	3291	934	2001	1068	ATGGCCGGCTGCTGCTGTTTGTCTGCGGAGGAGAAAGAGTCTCAGCGCATCAGCGCGGAGATCGAGCGGCAGCTTCGCCGCGACAAGAAGGACGCGCGCCGGGAGCTCAAGCTGCTGTTGCTGGGAACCGGTGAGAGTGGGAAAAGCACCTTTATCAAGCAGATGAGGATAATCCATGGGTCTGGCTACAGTGATGAAGATAGAAAGGGCTTCACGAAGCTGGTTTACCAAAACATATTCACGGCCATGCAAGCCATGATCAGAGCAATGGATACCCTGAGGATACAATACATGTGTGAGCAGAATAAGGAAAATGCCCAGATCATCAGGGAAGTGGAAGTAGACAAGGTCACTGCACTCTCTAGAGACCAGGTGGCAGCCATCAAGCAGCTGTGGCTG…	41469	CCACCCACCACCACCAATGGCCGGCTGCTGCTGTTTGTCTGCGGAG	+	+
E030016B05	embryonic epithelial gene 1	2620	797	1471	675	ATGGCAAGCAAGGGCTTGCCCCTTTACTTGGCCACCTTGTTGACTGGACTCTTGGAATGCATCGGTTTTGCTGGTGTCCTCTTTGGCTGGACTTCACTGTTGTTTGTGTTCAAAGCAGAAAACTACTTTTCAGAGCCCTGTGAACAGGACTGCTTGCTCCAGAGCAATGTAACAGGGCCTTCTGATTTAAAAGCGCAGGATGAGAAGTTCTCACTCATCTTTACCCTGGCATCCTTCATGAATAACTTCATGACCTTTCCCACTGGCTACATCTTTGACCGCTTCAAGACTACTGTGGCCCGCCTGATAGCCATATTTTTCTACACCTGCGCCACGATCATCATTGCCTTCACCTCTGCAAACACTGCCATGCTGCTCTTCCTAGCCATGCCCATGCTC…	24917	CCACCCACCACCACCAATGGCAAGCAAGGGCTTGCCCCTTTACTTGGC	+	+
E130103M11	actin related protein 2/3 complex, subunit 5	1689	51	506	456	ATGTCGAAGAACACGGTGTCGTCGGCCCGCTTCCGGAAGGTGGACGTGGACGAATATGACGAGAACAAGTTCGTGGACGAGGAGGACGGCGGCGATGGCCAGGCCGGGCCCGACGAGGGCGAGGTGGACTCGTGCCTACGGCAAGGAAACATGACAGCTGCTCTCCAGGCTGCTCTGAAAAACCCCCCTATTAACACAAAGAGCCAGGCAGTGAAGGACCGTGCAGGCAGCATCGTCTTGAAGGTGCTTATCTCTTTTAAAGCTAATGATATTGAAAAGGCAGTGCAGTCTCTGGACAAGAACGGTGTGGACCTCCTAATGAAGTATATTTATAAAGGCTTTGAGAGCCCATCTGACAACAGCAGTGCTGTGTTGCTCCAGTGGCATGAAAAGGCCCTT…	16288	CCACCCACCACCACCAATGTCGAAGAACACGGTGTCGTCGGCCCGC	+	+
E430007E05	ADP-ribosylation factor-like 6 interacting protein 5	1326	25	591	567	ATGGACGTGAACCTCGCCCCGCTCCGTGCCCGGGACGATTCCTTCCCGGGCTCTGATCGTTTCGCCCGGCCGGACTTCAGGGACATTTCCAAATGGAACAACCGTGTAGTGAGCAATCTGCTCTATTACCAGACCAACTACCTGGTGGTGGCTGCCATGATGATTTCGGTTGTTGGGTTTCTGAGCCCCTTCAACATGATCCTCGGAGGAGTCATTGTGGTGCTGGTGTTCATGGGGTTCGTGTGGGCAGCGCACAATAAAGACATCCTCCGCCGGATGAAGAAGCAGTACCCAACGGCCTTCGTGATGGTGGTCATGCTAGCCAGCTACTTCCTCATATCCATGTTCGGGGGTGTCATGGTCTTTGTGTTCGGCATCACTCTTCCTTTGCTGTTGATG…	21469	CCACCCACCACCACCAATGGACGTGAACCTCGCCCCGCTCCGTGCC	+	+
E430013F20	moesin	3791	136	1869	1734	ATGCCGAAGACGATCAGTGTGCGTGTCACCACCATGGATGCAGAGCTGGAGTTTGCCATTCAGCCCAACACCACTGGCAAGCAGCTGTTTGACCAGGTGGTGAAAACTATTGGTTTGAGGGAAGTTTGGTTCTTTGGTCTGCAGTACCAGGACACAAAAGCTTTCTCTACTTGGCTGAAACTCAATAAGAAGGTGACTGCACAGGATGTGCGGAAGGAAAGTCCATTGCTCTTCAAGTTCCGGGCCAAGTTCTACCCAGAGGATGTATCTGAAGAACTGATCCAGGATATCACCCAGCGCCTGTTCTTTCTGCAAGTGAAGGAGGGCATTCTCAATGACGACATTTACTGTCCACCTGAAACTGCGGTCCTGTTGGCTTCTTATGCCGTCCAGTCTAAG…	67767	CCACCCACCACCACCAATGCCGAAGACGATCAGTGTGCGTGTCACC	+	+
E430019G24	hydroxysteroid (17-beta) dehydrogenase 12	1827	35	973	939	ATGGAGTGCGCTCCCCCGGCGGCCGGCTTCCTGTACTGGGTGGGCGCGAGCACCATTGCCTACCTGGCCCTGCGAGCCTCGTACTCGCTCTTCAGGGCCTTCCAGGTGTGGTGCGTGGGCAACGAGGCCTTGGTCGGTCCGCGACTCGGAGAATGGGCAGTTGTTACAGGTGGCACTGATGGAATTGGAAAAGCATATGCAGAAGAGTTAGCAAAACGTGGAATGAAGATTGTCCTGATCAGCAGGTCCCAAGATAAACTGAATCAGGTTTCCAACAACATCAAAGAAAAATTCAACGTTGAAACAAGGACCATTGCTGTCGACTTTTCATTGGATGATATTTATGATAAAATTAAGACAGGCCTGTCTGGTCTTGAGATTGGCGTTTTAGTGAACAAC…	34742	CCACCCACCACCACCAATGGAGTGCGCTCCCCCGGCGGCCGGCTTC	+	+
E430021K02	proteasome (prosome, macropain) subunit, alpha type 7	888	37	783	747	ATGAGCTACGACCGCGCCATCACCGTCTTCTCGCCCGACGGCCACCTCTTCCAAGTGGAGTACGCGCAGGAGGCGGTCAAAAAGGGCTCCACCGCGGTTGGTGTTCGAGGAAAGGACATTGTTGTTCTTGGTGTGGAAAAAAAATCAGTGGCCAAGCTACAAGATGAAAGAACAGTACGAAAAATCTGCGCCTTGGACGATAACGTCTGTATGGCCTTTGCAGGTCTCACCGCTGATGCAAGGATAGTCATCAACAGAGCCCGGGTAGAGTGCCAGAGCCACCGGCTGACAGTGGAGGACCCAGTGACTGTGGAGTACATCACCCGCTACATTGCGAGTCTGAAGCAGCGTTATACACAGAGCAATGGGCGCAGGCCATTTGGTATCTCGGCCCTAATT…	27855	CCACCCACCACCACCAATGAGCTACGACCGCGCCATCACCGTCTTC	+	+
E430021P14	RIKEN cDNA 2610034N24 gene	886	86	757	672	ATGGCGGCGCACCTGAAAAAGCGGGTGTATGAGGAGTTCACTAAAGTGGTTCAGCAGCAGCAGGAGGAAATTGCTACCAAGAAGCTCCGATTAACAAAGCCGAGCAAATCTGCCGCTCTCCACATAGATCTGTGTAAAGCCACCTCCCCAGCAGATGCTTTGCAGTACCTACTCCAGTTTGCCAGAAAGCCTGTAGAAGCAGAGAGTGTGGAGGGGGTAGTCAGGATTCTCTTGGAACATTATTACAAGGAAAATGATCCATCTGTGAGACTGAAAATTGCATCACTCTTGGGATTATTATCAAAGACGGCAGGATTCTCTCCAGACTGCATAATGGACGACGCCATTAACATACTACAGAATGAAAAGTCTCACCAAGTGCTAGCTCAACTACTGGAC…	24565	CCACCCACCACCACCAATGGCGGCGCACCTGAAAAAGCGGGTGTAT	+	+
E430024A07	methylenetetrahydrofolate dehydrogenase (NADP+ dependent), methenyltetrahydrofolate cyclohydrolase, formyltetrahydrofolate synthase	3103	70	2877	2808	ATGGCACCAGCGGGAATCCTGAACGGGAAACTGGTTTCTGCGCAAATCAGGGATCGACTGAAGAACCAGGTAACTCGGATGCAGGAGCAGGTACCTGGCTTCACCCCTGGCCTGGCGATCCTGCAGGTTGGCGACAGAGATGATTCCAATCTTTATATAAATGTGAAGCTGAAGGCTGCTGAAGAGATTGGGATCAAAGCCACTCACATTAAATTACCAAGAACATCCACAGAGTCCGAGGTGTTAAAATATGTCATCTCCCTGAACGAGGATGCCTCTGTGCACGGATTCATAGTGCAGCTGCCTTTAGATTCAGAGAATTCCATTAACACTGAGGCAGTCATCAATGCCATTGCACCCGAGAAGGATGTGGATGGGTTGACGAGCGTCAGTGCTGGG…	101200	CCACCCACCACCACCAATGGCACCAGCGGGAATCCTGAACGGGAAA	+	+
E430024F21	protein disulfide isomerase associated 3	1895	98	1615	1518	ATGCGCTTCAGCTGCCTAGCTCTGCTCCCGGGCGTGGCGCTGCTGCTCGCCTCGGCCTGTCTCGCCGCCGCCTCCGATGTGTTGGAACTGACGGACGAAAACTTCGAGAGTCGCGTCTCCGACACGGGCTCGGCGGGGCTCATGCTGGTCGAGTTCTTCGCCCCCTGGTGTGGACATTGCAAGAGGCTTGCCCCTGAGTATGAAGCTGCAGCAACCAGATTAAAAGGAATAGTCCCATTAGCAAAGGTGGATTGCACTGCCAACACAAACACCTGTAATAAGTATGGGGTCAGTGGCTACCCAACTCTTAAGATCTTTAGAGATGGTGAAGAAGCGGGTGCTTATGATGGGCCTAGGACTGCTGATGGAATTGTCAGCCACTTGAAGAAACAAGCAGGA…	56625	CCACCCACCACCACCAATGCGCTTCAGCTGCCTAGCTCTGCTCCCG	+	+
E430025I06	solute carrier family 16 (monocarboxylic acid transporters), member 1	3218	207	1688	1482	ATGCCACCTGCGATTGGAGGGCCAGTGGGATACACCCCCCCAGATGGAGGCTGGGGGTGGGCAGTGTTAGTCGGAGCCTTCATTTCTATTGGCTTCTCCTATGCATTTCCCAAATCCATCACTGTCTTCTTTAAAGAGATAGAAGTTATATTCAGTGCAACGACCAGTGAAGTATCATGGATATCATCTATAATGTTGGCTGTCATGTATGCTGGAGGTCCTATCAGCAGTATCTTGGTGAATAAATACGGCAGCCGTCCAGTAATGATCGCTGGTGGTTGTCTGTCTGGTTGCGGCTTGATCGCAGCTTCTTTCTGTAACACAGTACAGGAACTTTACTTGTGCATTGGTGTTATTGGAGGTCTTGGGCTTGCTTTCAACTTGAACCCAGCTCTGACT…	53237	CCACCCACCACCACCAATGCCACCTGCGATTGGAGGGCCAGTGGGA	+	+
F430203M01	erythrocyte protein band 4.9	2754	472	1691	1220	ATGGAACGTCTGCAGAAGCAACCTCTTACCTCCCCGGNGAGCGTCAGCTCCTCCAGAGACTCCAGTGTGCCCGGCTCTCCCTCCAGCATCGTGGCCAAGATGGACAACCAGGTGTTGGGCTACAAGGATCTGGCTGCCATCCCCAAGGACAAGGCCATCCTGGACATTGAGCGACCTGACCTCATGATCTATGAGCCCCACTTTACCTATTCCCTCCTGGAACATGTAGAGCTGCCCAGAAGGCAGGGAGTGCTCACTGTCACCCAAATCCACATCCCCCCCACCGTCTCCAGAGGTGTGGGCGGAGAGCCGGACTCTTGGAATCATCTCTCAGGCTTCAACCCCAAGGACCACAGGGACCCCCAGGACCAGCCTGGCCCCACTTCCACCACCCTGAGA…	45685	CCACCCACCACCACCAATGGAACGTCTGCAGAAGCAACCTCTTACCTCCCCG	+	+
F630004K15	SAC1 (supressor of actin mutations 1, homolog)-like (S. cerevisiae)	2112	93	1856	1764	ATGGCGGCCGCAGCCTACGAGCATCTGAAGCTGCATATTACACCTGAAAAGTTTTATGTGGAGGCTTGTGATGATGGAGCAGATGATGTACTCATCATTGACCGAGTGTCCACAGAGGTCACCCTTGCAGTCAAAAAAGATGTTCCCCCCTCTGCTGTTACAAGACCAATATTTGGGATACTGGGCACAATCCATCTGGTGGCAGGTAATTATCTTGTTGTCATCACCAAAAAGATGAAAGTAGGTGAATGTTTTAATCATGCGGTCTGGAGAGCCACAGATTTTGATGTTCTTTCTTATAAGAAGACAATGTTGCACTTGACTGATATTCAGTTACAAGATAATAAAACTTTCCTAGCAATGCTAAACCATGTCTTGAGTATGGATGGATTTTACTTT…	66944	CCACCCACCACCACCAATGGCGGCCGCAGCCTACGAGCATCTGAAG	+	+
F630036C17	RAB5C, member RAS oncogene family	1943	203	907	705	ATGGCGGGTCGAGGAGGTGCAGCACGACCCAATGGACCAGCTGCTGGCAACAAGATCTGTCAGTTTAAGCTGGTCCTCTTGGGCGAGTCTGCCGTGGGCAAGTCCAGCCTGGTCCTCCGCTTTGTCAAGGGGCAGTTCCATGAGTACCAGGAGAGCACAATTGGAGCGGCTTTCCTCACACAGACTGTCTGCTTAGACGATACAACGGTCAAGTTTGAGATCTGGGACACAGCTGGCCAAGAGCGCTATCACAGCCTGGCCCCGATGTACTATCGGGGGGCCCAAGCAGCCATTGTGGTCTATGACATCACCAACACAGATACATTTGCACGGGCTAAGAATTGGGTGAAGGAGTTACAGAGGCAGGCCAGCCCCAACATCGTCATTGCACTAGCGGGG…	25352	CCACCCACCACCACCAATGGCGGGTCGAGGAGGTGCAGCACGACCC	+	+
F830008A12	guanine nucleotide binding protein, beta 1	3084	258	1280	1023	ATGAGTGAACTTGACCAGCTGCGGCAGGAGGCCGAGCAACTGAAGAACCAAATTAGAGATGCTCGTAAAGCGTGTGCCGATGCGACTCTTTCTCAGATCACAAACAATATTGATCCAGTGGGAAGAATCCAAATGCGGACCAGGAGAACACTGAGGGGGCATCTGGCAAAGATTTATGCCATGCACTGGGGCACAGACTCAAGGCTCCTTGTCAGCGCCTCTCAGGATGGAAAACTCATCATCTGGGACAGTTATACCACAAACAAGGTTCATGCCATCCCTCTGCGCTCCTCTTGGGTCATGACCTGCGCATACGCTCCTTCTGGGAATTATGTGGCCTGTGGTGGCCTGGATAACATCTGCTCCATTTACAACCTGAAAACTCGTGAAGGGAATGTG…	37404	CCACCCACCACCACCAATGAGTGAACTTGACCAGCTGCGGCAGGAG	+	+
F830023A05	phosphofurin acidic cluster sorting protein 1	3090	215	2641	2427	ATGGCGGAACGCGGAGGGGCGGGCGGTGGTCCCGGAGGCTCCGGGGGCGGCAGCAGTCAGCGGGGCTCTGGGGTCGCCCAGTCCCCGCAGCAGCAGCCGCAGCAGCAGCCGCCGCAGCCTCAACAGCCGACGCCCCCCAAGCTGGCCCAGGCCACCTCGTCCTCCTCGTCCACCTCGGCTGCGGCCGCCTCCTCCTCGTCCTCCTCCACCTCCACCTCCATGGCCGTCGCGGTGGCCTCGGGCTCTGCGCCTCCGGGCGGTCCAGGACCAGGCCGCACCCCCGCCCCAGTGCAGATGAATTTGTATGCTACCTGGGAGGTGGACCGGAGCTCATCCAGCTGCGTGCCCAGGCTCTTCAGCTTAACTCTGAAGAAACTTGTTATGCTTAAAGAAATGGAC…	87750	CCACCCACCACCACCAATGGCGGAACGCGGAGGGGCGGGCGGTGGT	+	+
F830222K15	complement component 4 (within H-2S)	5457	56	5355	5300	ATGCGGCTCCTCTGGGGGCTGGCCTGGGTGTTCAGCTTCTGTGCCTCATCCCTGCAGAAGCCCAGGTTGCTCCTGTTTTCCCCTTCTGTGGTTAATTTGGGGACCCCCCTGTCGGTGGGGGTACAGCTCCTGGATGCCCCTCCAGGACAGGAGGTAAAAGGATCAGTGTTCCTCAGAAACCCAAAGGGTGGTTCCTGCTCCCCAAAGAAGGACTTTAAGCTGAGCTCGGGAGATGACTTTGTGCTGCTCAGCCTTGAGGTCCCACTGGAAGATGTGAGGAGCTGTGGCCTCTTTGACCTGCGCAGAGCCCCCCACATCCAGCTGGTAGCTCAGTCTCCGTGGCTAAGGAACACAGCTTTCAAAGCCACAGAGACTCAGGGTGTCAACTTGCTCTTCTCT…	195279	CCACCCACCACCACCAATGCGGCTCCTCTGGGGGCTGGCCTGGGTG	+	+
F930045M02	erythrocyte protein band 4.2	3432	127	2202	2076	ATGGGGCAAGCTCTGAGCATCAAGAGCTGTGACTTCCACGCAGCAGAAAACAACGAGGAGCACCACACCAAGGCCATCAGCTCCCAGCACCTTACTTTGAGGAGGGGACAGTCCTTCACTATCACCCTGAACTTCCGTGCTCCAACCCACACATTTCTGTCTGCCCTGAAGAAAGTGGCTCTCATTGCACAAACGGGAGAGCAACCTTCCAAGATCAATAAGACCCAAGCCATCTTCCCAATTTCCTCTCTTGGGGACCAAAAAGGGTGGAGTGCAGCAGTGGAGGAAAGAGATGCCCAACACTGGACCGTCTCTGTTACCACACCTGTGGATGCTGTCATTGGCCACTACTCACTCTTGCTTCAGGTTTCAGGAAAGAAACAATACCCCTTGGGCCAA…	76899	CCACCCACCACCACCAATGGGGCAAGCTCTGAGCATCAAGAGCTG	+	+
G530015I05	guanine nucleotide binding protein, alpha 13	2923	75	1208	1134	ATGGCGGACTTCCTGCCGGCGCGCTCCGTGCTGTCCGTGTGCTTCCCGGGCTGCGTGCTGACGAACGGCGAGGCCGAGCAGCAGCGCAAGTCCAAGGAGATCGACAAATGCCTGTCGCGGGAGAAGACCTACGTGAAGCGGCTGGTGAAGATCCTGCTGCTGGGCGCGGGCGAGAGCGGCAAGTCCACCTTCCTGAAGCAGATGCGGATCATCCACGGCCAGGACTTCGACCAGCGCGCGCGCGAGGAGTTCCGCCCCACCATCTACAGCAACGTGATCAAAGGTATGAGGGTGCTGGTAGATGCCCGAGAGAAGCTTCATATTCCCTGGGGAGATAACAAAAACCAGCTCCATGGAGACAAGTTGATGGCATTTGATACCCGCGCCCCCATGGCTGCC…	44039	CCACCCACCACCACCAATGGCGGACTTCCTGCCGGCGCGCTCCGTG	+	+
G730021G09	calcium binding protein 39	3633	252	1277	1026	ATGCCGTTCCCATTTGGCAAGTCTCACAAGTCTCCGGCAGATATTGTGAAGAACTTGAAGGAGAGCATGGCTGTTTTGGAAAAGCAGGACATTTCTGACAAAAAGGCAGAAAAGGCTACAGAAGAAGTTTCCAAAAATTTGGTCGCCATGAAAGAAATTCTGTACGGCACCAATGAGAAGGAGCCTCAGACAGAGGCGGTAGCTCAGCTGGCTCAGGAGCTGTACAATAGCGGGCTCCTCGGCACCCTGGTAGCTGACTTACAGCTCATTGACTTTGAGGGCAAAAAAGACGTGGCTCAAATTTTCAACAATATTCTCAGAAGACAAATTGGTACAAGAACTCCTACTGTTGAATACATCTGCACCCAACAGAATATTTTGTTCATGTTATTGAAAGGG…	39843	CCACCCACCACCACCAATGCCGTTCCCATTTGGCAAGTCTCACAAGTCTCCGGC	+	+
G830015A09	phosphatidylinositol binding clathrin assembly protein	3575	80	2065	1986	ATGTCTGGCCAGAGCCTGACGGACCGAATCACCGCGGCCCAGCACAGTGTCACTGGCTCCGCGGTATCTAAGACAGTATGCAAGGCCACGACCCACGAGATCATGGGCCCCAAGAAAAAGCACCTGGACTACTTAATTCAGTGTACAAATGAGATGAATGTGAACATCCCACAGTTGGCGGACAGTTTGTTTGAAAGAACTACTAACAGTAGTTGGGTGGTGGTCTTCAAATCACTCATTACAACTCATCATTTGATGGTGTATGGAAATGAGCGTTTCATTCAGTATTTGGCTTCAAGAAACACATTGTTTAACTTAAGCAATTTTTTGGATAAAAGTGGATTGCAAGGATATGATATGTCTACATTTATTAGACGGTATAGTAGATACTTAAATGAA…	71517	CCACCCACCACCACCAATGTCTGGCCAGAGCCTGACGGACCGAATC	+	+
G830047A19	calpain 6	3563	236	2161	1926	ATGGGTCCTCCTCTGAAGCTCTTCAAAAACCAGAAGTACCAAGAACTGAAGCAGGAGTGCATGAAGGATGGCCGCCTTTTCTGTGACCCAACCTTCCTACCGGAGAATGATTCTCTGTTTTTCAACCGGCTGCTTCCTGGGAAGGTGGTGTGGAAGCGTCCACAGGACATTTCTGATGACCCCCACCTGATTGTGGGCAACATCAGCAACCACCAGCTGATCCAGGGCAGATTGGGGAACAAGGCAATGATCTCTGCATTTTCCTGTTTGGCTGTTCAGGAGTCACACTGGACAAAGGCAATTCCCAACCACAAGGATCAGGAATGGGATCCTCGAAAGCCAGAGAAATACGCTGGAATCTTTCACTTCCGCTTCTGGCATTTTGGAGAATGGACCGAG…	74543	CCACCCACCACCACCAATGGGTCCTCCTCTGAAGCTCTTC	+	+
I0C0003G06	actinin alpha 4	3863	151	2889	2739	ATGGTGGACTACCACGCAGCGAACCAGGCGTACCAGTACGGCCCGAACAGCGGCGGCGGCAATGGCGCGGGTGGCGGCGGAAGCATGGGCGACTACATGGCCCAGGAGGATGACTGGGACCGGGACCTGCTGTTGGACCCGGCCTGGGAGAAGCAGCAGCGCAAGACCTTCACAGCCTGGTGCAACTCTCATCTTCGGAAGGCTGGCACTCAGATCGAGAATATCGATGAGGACTTCAGGGATGGGCTCAAACTTATGCTTCTGTTGGAGGTCATTTCAGGGGAGCGTTTGCCTAAGCCAGAGCGGGGGAAGATGCGAGTGCACAAGATCAACAATGTAAACAAAGCCCTGGACTTCATCGCCAGCAAGGGAGTCAAGCTGGTGTCCATCGGGGCAGAA…	104977	CCACCCACCACCACCAATGGTGGACTACCACGCAGCGAACCAGGCG	+	+
I420028K21	protein kinase C substrate 80K-H	2010	133	1698	1566	ATGCTGCTGCTGCTGCTACTACTACTACCCCTCTGTTGGGCTGTAGAAGTTAAGAGACCCCGGGGCGTTTCCCTCAGCAACCATCACTTCTATGAAGAATCTAAACCTTTCACCTGTTTGGACGGCACAGCCACCATCCCATTCGATCAGGTGAACGACGACTACTGCGACTGTAAGGACGGTTCAGATGAGCCTGGCACAGCTGCTTGTCCCAATGGCAGCTTTCACTGCACCAACACTGGGTACAAGCCCTTGTACATCCTCTCCAGCCGGGTCAATGATGGGGTATGTGACTGCTGTGATGGCACAGACGAGTACAACAGCGGCACGGTCTGCGAGAACACCTGCAGAGAGAAGGGTCGCAAGGAAAAAGAGTCCCTGCAGCAGCTGGCGGAAGTC…	58694	CCACCCACCACCACCAATGCTGCTGCTGCTGCTACTACTACTACCCCTCTGTTGGG	+	+
I420028O15	amyloid beta (A4) precursor protein	3273	136	2394	2259	ATGCTGCCCAGCTTGGCACTGCTCCTGCTGGCCGCCTGGACGGTTCGGGCTCTGGAGGTACCCACTGATGGCAACGCCGGGCTGCTGGCAGAACCCCAGATCGCCATGTTCTGTGGTAAACTCAACATGCACATGAATGTGCAGAATGGAAAGTGGGAGTCAGACCCGTCAGGGACCAAAACCTGCATTGGCACCAAGGAGGGCATCTTGCAGTACTGCCAAGAGGTCTACCCTGAACTGCAGATCACAAACGTGGTGGAAGCCAACCAGCCAGTGACCATCCAGAACTGGTGCAAGCGGGGCCGCAAGCAGTGCAAGACACACACCCACATCGTGATTCCTTACCGTTGCCTAGTTGGTGAGTTTGTGAGCGACGCCCTTCTCGTGCCCGACAAGTGC…	84819	CCACCCACCACCACCAATGCTGCCCAGCTTGGCACTGCTCCTGCTG	+	+
I530023F06	glycophorin A	1585	11	517	507	ATGACCGAGAGCACAGCTGCTGTGACAACATCAGGTCATTCTCTTACAACCACCTTCCATATACCTTCAAGTCAACATTACCAAGAAGAGCATTCACCATCATTGTCAGGATCAGATTATCTTCTTCAAATAACCACTCCTGTGGTGGCTTCAACTGTAGGTAACCCAAATCAGCATTCAGCAACAATGTCAACACCAGCTATTCATGTCTCAACTTATCACACGGCCCCTACTGAAGTGTCTGCTGCGTTTGAAGAACAGCCTGTCTCACCACACATTGGAGGAATGCCGTCACCAATTCAACACGATTTTCCTGCACTAGTGATGATACTCATAATTTTGGGCGTGATGGCAGGGATTATCGGAACTATCCTTCTTATCTCTTACTGTATCAGCCAA…	17712	CCACCCACCACCACCAATGACCGAGAGCACAGCTGCTGTGACAAC	+	+
I530025O15	lectin, galactose binding, soluble 9	1449	65	1033	969	ATGGCTCTCTTCAGTGCCCAGTCTCCATACATTAACCCGATCATCCCCTTTACTGGACCAATCCAAGGAGGGCTGCAGGAGGGACTTCAGGTGACCCTCCAGGGGACTACCAAGAGTTTTGCACAAAGGTTTGTGGTGAACTTTCAGAACAGCTTCAATGGAAATGACATTGCCTTCCACTTCAACCCCCGGTTTGAGGAAGGAGGGTATGTGGTTTGCAACACGAAGCAGAACGGACAGTGGGGTCCTGAGGAGAGAAAGATGCAGATGCCCTTCCAGAAGGGGATGCCCTTTGAGCTTTGCTTCCTGGTGCAGAGGTCAGAGTTCAAGGTGATGGTGAACAAGAAATTCTTTGTGCAGTACCAACACCGCGTACCCTACCACCTCGTGGACACCATC…	36544	CCACCCACCACCACCAATGGCTCTCTTCAGTGCCCAGTCTCCA	+	+
I530028C08	guanine nucleotide binding protein (G protein), gamma 5 subunit	459	28	234	207	ATGTCGGGTTCTTCTAGCGTCGCCGCCATGAAGAAGGTGGTCCAGCAGCTCCGGCTGGAGGCCGGGCTCAACCGCGTGAAGGTTTCCCAGGCAGCTGCAGACTTGAAACAGTTCTGTCTGCAGAATGCTCAACATGACCCTCTGCTGACTGGAGTGTCTTCAAGTACGAATCCCTTCAGACCCCAGAAAGTCTGCTCCTTTTTGTAG	7318	CCACCCACCACCACCAATGTCGGGTTCTTCTAGCGTCGCCGCCATG	+	+
I730005E14	LanC (bacterial lantibiotic synthetase component C)-like 1	1592	290	1488	1199	ATGGCTCAGAGGGCCTTTCCGAATCCTTATGCCGATTATAACAAGTCGCTGGCCGAAAACTACTTTGATTCTACTGGGAGGCTGACTCCTGAGTTCTCACATCGCTTGACCAATAAGATCCGAGAGCTCCTTCAGCAAATGGAGAGAGGCCTAAAGTCTGCAGACCCTCGGGATGGCACTGGGTACACTGGCTGGGCAGGCATCGCTGTGCTTTACCTCCACCTCCACAATGTGTTTGGGGACCCAGCCTATCTACAGATGGCGCACAGCTATGTAAAGCAAAGCCTCAACTGTCTGAGCAGGCGTTCCATCACCTTCCTGTGTGGCGATGCGGGCCCCCTGGCTGTGGCTGCTGTGCTGTACCACAAGATGAACAGTGAGAAGCAGGCCGAGGAGTGC…	45185	CCACCCACCACCACCAATGGCTCAGAGGGCCTTTCCGAATCCT	+	+
I730028L04	malate dehydrogenase 2, NAD (mitochondrial)	1268	71	1087	1017	ATGCTGTCCGCTCTCGCCCGTCCTGCCGGCGCCGCTCTCCGCCGCAGCTTCAGCACTTCGGCCCAGAACAATGCTAAAGTGGCTGTCCTGGGAGCTTCTGGGGGCATTGGGCAACCCCTTTCACTCCTGCTGAAGAACAGCCCCCTAGTGAGCCGCCTGACCCTCTACGATATCGCTCACACACCTGGTGTGGCAGCAGATCTGAGTCACATTGAGACCAGAGCAAATGTGAAAGGCTACCTTGGACCGGAGCAGTTGCCAGATTGCCTCAAAGGTTGTGATGTGGTGGTCATCCCAGCCGGAGTGCCCAGGAAACCAGGAATGACACGGGATGACCTGTTCAACACCAACGCTACCATTGTGGCCACCCTGACGGCTGCCTGTGCCCAGCACTGTCCT…	35612	CCACCCACCACCACCAATGCTGTCCGCTCTCGCCCGTCCTGCCGGC	+	+
I730048B17	capping protein (actin filament) muscle Z-line, alpha 1	2857	14	886	873	ATGGCCGACTTTGAGGATCGGGTGTCGGATGAAGAGAAGGTCCGCATAGCCGCTAAATTCATCACCCATGCACCCCCAGGGGAGTTTAATGAAGTATTCAATGATGTCCGGCTACTGCTTAACAATGACAATCTCCTCAGGGAAGGGGCAGCACATGCATTTGCCCAGTATAACATGGATCAGTTCACACCCGTGAAGATAGAAGGCTACGATGACCAGGTCTTAATTACAGAGCATGGTGACCTTGGTAACAGCAGATTTTTAGATCCAAGAAACCAAATTTCCTTTAAGTTTGATCATTTACGGAAAGAAGCAAGTGACCCGCAGCCAGAGGATGTGGATGGAGGCTTGAAGTCTTGGAGGGAGTCGTGTGACAGTGCTCTGAGAGCCTATGTGAAA…	33294	CCACCCACCACCACCAATGGCCGACTTTGAGGATCGGGTGTCGGAT	+	+
I730061G06	chaperonin subunit 3 (gamma)	1967	112	1749	1638	ATGATGGGCCACCGTCCAGTGCTCGTGCTCAGTCAGAACACAAAGCGTGAATCTGGAAGAAAAGTTCAGTCTGGAAATATCAATGCTGCAAAGACAATTGCAGACATCATCCGGACCTGCTTGGGACCTAAATCTATGATGAAGATGCTTTTGGACCCAATGGGAGGCATCGTGATGACCAATGATGGCAATGCCATTCTTCGAGAGATTCAAGTCCAGCATCCCGCAGCAAAGTCCATGATTGAAATTAGCAGGACCCAGGATGAAGAGGTTGGAGATGGGACCACATCAGTAATTATTCTTGCGGGAGAAATGCTCTCTGTGGCTGAACACTTCCTAGAGCAGCAGATGCACCCAACAGTGGTGATCAGTGCTTACCGCATGGCACTGGATGATATG…	60602	CCACCCACCACCACCAATGATGGGCCACCGTCCAGTGCTCGTGCTC	+	+
I830026B02	serine/arginine-rich protein specific kinase 1	2518	106	2052	1947	ATGGAGCGGAAAGTGCTCGCGCTCCAGGCCCGAAAGAAAAGGACCAAGGCCAAGAAGGACAAAGCCCAAAGGAAGCCTGAAACTCAGCACCGAGGCTCTGCACCCCACTCCGAGAGCGACATCCCAGAGCAGGAGGAGGAGATTCTAGGGTCTGACGATGACGAGCAGGAAGACCCCAATGACTACTGTAAAGGAGGTTATCATCTTGTGAAAATTGGAGATCTATTTAACGGGAGATACCATGTGATTCGAAAATTGGGCTGGGGACACTTTTCCACAGTGTGGTTATCATGGGATATTCAGGGAAAGAAGTTTGTAGCAATGAAAGTAGTTAAAAGTGCTGAGCATTACACAGAAACAGCACTAGATGAAATCCGGCTGCTGAAATCGGTTCGCAAC…	73089	CCACCCACCACCACCAATGGAGCGGAAAGTGCTCGCGCTCCAGGCC	+	+
I830030N13	multiple inositol polyphosphate histidine phosphatase 1	2423	18	1463	1446	ATGCTTCGCGGCGCGCGCAGCCACCTCCCGGCCTCGGTAGCGCCCGCCGCGGTCCTGGCTGCGGCGCTGCTCTCGTCGTTCGCGCGCTGCTCTCTCCCGGGGCGCGGCGACCCGGTGGCTTCGGTGCTCAGCCCCTACTTCGGCACGAAGACACGCTACGAAGATGCCAACCCCTGGCTGCTGGTCGATCCGGTGGCGCCGCGGCGGGACCCGGAGCTGCTGGCGGGGACCTGCACCCCGGTGCAGCTGGTCGCCCTCATCCGTCACGGCACCCGCTACCCTACGACCAAGCAGATCCGCAAGCTGAAGCAGCTGCAGGGGCTGCTGCAGACCCGCGAGTCCCGGGATGGCGGGAGCCAAGTGGCCGCCGCGCTGGCCGAGTGGCCGCTGTGGTACGGT…	54538	CCACCCACCACCACCAATGCTTCGCGGCGCGCGCAGCCACCTCCCG	+	+
I830043E20	CD47 antigen (Rh-related antigen, integrin-associated signal transducer)	1197	80	991	912	ATGTGGCCCTTGGCGGCGGCGCTGTTGCTGGGCTCCTGCTGCTGCGGTTCAGCTCAACTACTGTTTAGTAACGTCAACTCCATAGAGTTCACTTCATGCAATGAAACTGTGGTCATCCCTTGCATCGTCCGTAATGTGGAGGCGCAAAGCACCGAAGAAATGTTTGTGAAGTGGAAGTTGAACAAATCGTATATTTTCATCTATGATGGAAATAAAAATAGCACTACTACAGATCAAAACTTTACCAGTGCAAAAATCTCAGTCTCAGACTTAATCAATGGCATTGCCTCTTTGAAAATGGATAAGCGCGATGCCATGGTGGGAAACTACACTTGCGAAGTGACAGAGTTATCCAGAGAAGGCAAAACAGTTATAGAGCTGAAAAACCGCACGGTTTCG…	33098	CCACCCACCACCACCAATGTGGCCCTTGGCGGCGGCGCTGTTGCTG	+	+
I830125G18	biliverdin reductase B (flavin reductase (NADPH))	791	62	682	621	ATGACTGTCAAGAAGATCGCGATCTTCGGTGCCACCGGCAGGACCGGGCTCACCACACTGGCGCAGGCGGTGCAAGCAGGTTATGAGGTGACGGTGCTGGTTCGAGACTCCAGCAGGCTGCCGTCAGAAGGACCCCAGCCAGCCCATGTGGTGGTGGGAGATGTTCGGCAGGCGGCCGATGTGGACAAGACTGTGGCTGGGCAGGAAGCTGTCATCGTGCTACTGGGCACTGGCAACGACCTCAGTCCCACTACAGTAATGTCCGAGGGCACCCGGAACATCGTGACAGCCATGAAGGCACATGGAGTGGACAAGGTCGTGGCCTGCACCTCGGCCTTCCTACTATGGGACCCGACCAAGGTGCCCCCACGCCTGCAGGACGTGACCGATGACCACATC…	22197	CCACCCACCACCACCAATGACTGTCAAGAAGATCGCGATCTTCGGTGCCACCGGC	+	+
I920058E07	carbonyl reductase 1	997	58	891	834	ATGTCTTCCAGCAGACCCGTGGCGCTGGTGACCGGTGCTAACAAAGGAATCGGATTCGCGATCACTCGTGACCTGTGTCGGAAATTCTCCGGGGACGTGGTGCTCGCGGCGCGGGACGAGGAGCGGGGCCAAACGGCAGTGCAAAAGCTGCAGGCGGAGGGCCTGAGCCCACGCTTCCACCAGCTGGACATCGACAACCCGCAGAGCATTCGCGCACTGCGCGACTTTCTGCTCAAGGAATACGGAGGCCTGGACGTGCTGGTCAACAACGCAGGCATCGCCTTCAAGGTCAATGACGACACCCCCTTCCACATTCAAGCAGAGGTGACAATGAAAACGAACTTTTTTGGTACCCGAGATGTCTGCAAGGAGCTGCTCCCTCTAATAAAACCCCAAGGC…	30513	CCACCCACCACCACCAATGTCTTCCAGCAGACCCGTGGCGCTGGTG	+	+
I920065C02	annexin A4	1216	125	1084	960	ATGGAAGCCAAAGGAGGAACCGTGAAAGCTGCTTCAGGATTCAACGCAACTGAAGATGCCCAGACCCTGAGGAAGGCCATGAAAGGCCTCGGTACTGATGAAGATGCCATTATCGGAATCTTAGCCTACAGGAACACCGCCCAGCGCCAGGAGATCAGGAGTGCCTACAAGAGCACCATTGGCAGGGACCTGATTGAGGACTTGAAGTCGGAGCTGAGCAGCAACTTTGAGCAGGTGATCCTGGGGCTGATGACACCCACAGTGCTGTATGACGTACAGGAGCTGCGGAGGGCCATGAAGGGAGCTGGCACGGACGAGGGCTGTCTGATTGAGATCCTGGCCTCTCGTACCCCTGAGGAGATCCGTCGAATCAACCAGACATACCAGCAGCAATATGGA…	35916	CCACCCACCACCACCAATGGAAGCCAAAGGAGGAACCGTG	+	+
I920066L02	pyruvate kinase, muscle	2219	89	1684	1596	ATGCCGAAGCCACACAGTGAAGCAGGGACTGCCTTCATTCAGACCCAGCAGCTCCATGCAGCCATGGCTGACACCTTCCTGGAACACATGTGCCGCCTGGACATTGACTCTGCCCCCATCACGGCCCGCAACACTGGCATCATTTGTACCATTGGGCCTGCTTCCCGATCTGTGGAGATGCTGAAGGAGATGATTAAGTCTGGAATGAATGTGGCTCGGCTGAATTTCTCTCATGGAACCCATGAGTACCATGCAGAGACCATCAAGAATGTCCGTGAAGCCACAGAAAGCTTTGCATCTGATCCCATTCTCTACCGTCCTGTTGCGGTGGCTCTGGATACAAAGGGACCTGAGATCCGGACTGGACTCATCAAGGGCAGCGGCACCGCTGAGGTGGAG…	57845	CCACCCACCACCACCAATGCCGAAGCCACACAGTGAAGCAGGGACT	+	+
I920160L24	prolyl 4-hydroxylase, beta polypeptide	2473	65	1594	1530	ATGCTGAGCCGTGCTTTGCTGTGCCTAGCCCTGGCCTGGGCGGCTAGGGTGGGCGCCGACACCCTGGAGGAGGAGGACAACGTCCTGGTGTTGAAGAAGAGCAACTTCGAGGAGGCGCTGGCGGCGCACAAGTACCTGCTGGTGGAGTTCTATGCCCCGTGGTGTGGCCACTGCAAAGCTCTGGCTCCCGAGTATGCCAAAGCTGCCGCAAAACTGAAGGCAGAAGGCTCTGAGATTCGACTAGCAAAGGTGGATGCCACAGAAGAGTCTGACCTGGCTCAGCAGTATGGTGTCCGTGGCTACCCCACAATCAAGTTCTTCAAGAATGGAGACACAGCCTCCCCAAAGGAATATACAGCTGGCAGGGAAGCTGATGACATTGTCAACTGGCTGAAGAAA…	57089	CCACCCACCACCACCAATGCTGAGCCGTGCTTTGCTGTGCCTAGCC	+	+
I920161I12	synaptosomal-associated protein 91	4138	211	2727	2517	ATGTCGGGCCAAACGCTCACGGATCGGATCGCCGCCGCTCAGTACAGCGTGACTGGCTCTGCTGTAGCAAGAGCAGTCTGCAAAGCCACCACTCATGAGGTGATGGGCCCCAAGAAGAAGCACCTGGACTATTTGATCCAGGCTACCAATGAGACCAATGTCAATATCCCTCAGATGGCCGACACCCTCTTTGAGCGGGCGACAAACAGTAGCTGGGTGGTGGTATTTAAAGCTTTAGTGACCACACACCATCTCATGGTGCATGGAAATGAGAGATTTATTCAGTATTTGGCCTCTAGGAATACGCTATTCAATCTCAGCAACTTTCTAGATAAAAGTGGATCCCACGGTTATGATATGTCTACGTTCATACGGCGTTACAGTAGATACTTGAATGAA…	86066	CCACCCACCACCACCAATGTCGGGCCAAACGCTCACGGATCGGATC	+	+
I920182B22	helicase, lymphoid specific	3052	135	2600	2466	ATGGCCGAACAAACGGAGCCTGCGGTGATTACTCCAGCCATGCTGGAGGAGGAGGAACAGCTCGAGGCTGCGGGACTTGAGAAAGAGCGGAAGATGTTAGAAGAGGCTCAAAAGTCTTGGGACAGAGAGTCCACTGAAATTCGGTACCGCAGACTTCAGCATTTGCTTGAAAAAAGCAATATCTACTCAAAATTTTTGTTGACTAAAATGGAACAACAGCAATTGGAGGAACAGAAGAAGAAAGAGAAGTTGGAGAAAAAAAAACGGTCATTAAAACTTACAGAGGGTAAAAGTTTAGTTGATGGGAATGGAGAGAAACCAGTCATGAAAAAGAAAAGAGGAAGAGAAGATGAATCTTATAATATTTCAGAGGTCATGTCAAAAGAGGAAATTTTGTCC…	95126	CCACCCACCACCACCAATGGCCGAACAAACGGAGCCTGCGGTGATT	+	+
K0C0005O03	solute carrier family 4 (anion exchanger), member 1	4399	152	2941	2790	ATGGGGGACATGCGGGACCACGAGGAAGTGCTGGAGATCCCAGATCGAGACAGCGAAGAAGAACTGGAGAACATAATAGGACAGATAGCATATAGAGACCTAACCATCCCTGTGACCGAGATGCAGGACCCAGAAGCTCTTCCCACAGAGCAAACAGCCACAGACTACGTCCCCAGCAGTACCTCCACACCGCACCCAAGCTCCGGTCAGGTCTATGTGGAGCTTCAGGAACTGATGATGGACCAGAGGAACCAGGAACTACAATGGGTGGAGGCAGCGCACTGGATAGGGCTGGAGGAAAACCTTCGAGAGGATGGTGTATGGGGTCGCCCACATCTATCTTACCTGACCTTCTGGAGCCTTCTAGAACTGCAGAAGGTCTTCTCAAAAGGCACCTTC…	103087	CCACCCACCACCACCAATGGGGGACATGCGGGACCACGAGGAAGTG	+	+
K330004H13	RAB15, member RAS oncogene family	3080	162	800	639	ATGGCGAAACAGTACGATGTGCTGTTCCGGCTACTGCTGATCGGGGACTCCGGGGTTGGCAAGACATGCCTGCTGTGCCGCTTCACCGACAACGAGTTCCACTCCTCGCATATCTCCACCATCGGTGTTGACTTTAAGATGAAGACTATCGAAGTAGACGGCATCAAAGTGAGAATACAGATTTGGGACACAGCAGGGCAGGAGAGGTACCAGACTATCACAAAGCAGTACTATCGGCGAGCCCAGGGAATATTTTTAGTCTACGACATTAGCAGTGAGCGCTTCTATCAGCATATCATGAAGTGGGTCAGTGACGTGGATGAGTACGCTCCAGAAGGAGTCCAGAAGATCCTAATTGGGAATAAGGCTGATGAAGAGCAGAAACGGCAGGTGGGGAGA…	24321	CCACCCACCACCACCAATGGCGAAACAGTACGATGTGCTGTTCCGGC	+	+
M5C1028J20	guanine nucleotide binding protein, alpha q polypeptide	5640	497	1576	1080	ATGACTCTGGAGTCCATCATGGCGTGCTGCCTGAGCGAGGAGGCCAAGGAAGCCCGGAGGATCAACGACGAGATCGAGCGGCAGCTGCGCAGGGACAAGCGCGACGCCCGCCGGGAGCTCAAGCTGCTGCTGCTGGGGACAGGGGAGAGTGGCAAGAGCACCTTCATCAAGCAGATGAGGATCATCCACGGGTCGGGCTACTCTGACGAAGACAAGCGCGGCTTCACCAAGCTGGTGTATCAGAACATCTTCACGGCCATGCAGGCCATGATCAGAGCGATGGACACGCTCAAGATCCCATACAAGTATGAACACAATAAGGCTCATGCACAATTGGTTCGAGAGGTTGATGTGGAGAAGGTGTCTGCTTTTGAGAATCCATATGTAGATGCAATAAAG…	42158	CCACCCACCACCACCAATGACTCTGGAGTCCATCATGGCGTGCTGC	+	+
M5C1051B14	dishevelled associated activator of morphogenesis 1	5792	148	3354	3207	ATGGCCCCACGGAAGAGAGGCGGCCGGGGGATTTCATTTATCTTTTGCTGTTTCCGAAACAATGACCATCCAGAAATCACATATCGGCTTAGGAATGATAGCAACTTTGCACTTCAGACAATGGAGCCGGCGCTGCCCATGCCCCCTGTGGAGGAGCTCGATGTCATGTTCAGTGAACTTGTGGATGAACTTGACCTCACAGACAAACACAGGGAAGCCATGTTTGCACTTCCAGCAGAGAAAAAGTGGCAGATATACTGTAGCAAGAAAAAGGACCAGGAAGAAAACAAGGGAGCAACCAGTTGGCCCGAGTTCTACATTGATCAGCTCAATTCCATGGCTGCTAGGAAATCTCTGCTGGCTTTAGAGAAGGAAGAAGAGGAGGAGAGGAGTAAAACC…	122204	CCACCCACCACCACCAATGGCCCCACGGAAGAGAGGCGGCCGGGGG	+	+
0610006J14	ribosomal protein S27a	543	40	510	471	ATGCAGATCTTTGTGAAGACCCTTACGGGGAAAACCATCACGCTCGAGGTTGAACCCTCGGACACTATAGAAAATGTAAAGGCCAAGATCCAGGATAAGGAAGGAATTCCTCCTGATCAGCAGAGGCTGATCTTTGCTGGTAAGCAGCTGGAAGATGGCCGGACTTTGTCTGACTACAACATTCAAAAGGAGTCCACCCTTCATCTGGTGTTGAGACTTCGGGGTGGTGCTAAGAAAAGGAAGAAGAAGTCTTACACCACTCCCAAGAAGAACAAGCATAAGAGGAAGAAGGTTAAGTTGGCTGTGCTGAAATACTATAAGGTGGATGAAAATGGCAAAATTAGCCGACTTCGTCGAGAGTGTCCTTCTGATGAATGTGGTGCTGGAGTTTTCATGGGA…	17951	CCACCCACCACCACCAATGCAGATCTTTGTGAAGACCCTTACGGGG	+	+
0610007B22	tropomyosin 1, alpha	1126	83	937	855	ATGGACGCCATCAAGAAGAAGATGCAGATGCTGAAGCTCGACAAAGAGAACGCCTTGGATCGAGCTGAGCAAGCGGAGGCTGATAAGAAGGCGGCGGAAGACCGGAGCAAGCAGCTGGAAGATGAGCTGGTGTCACTGCAAAAGAAACTCAAGGGCACTGAAGATGAACTGGACAAATACTCCGAGGCTCTCAAAGATGCCCAGGAGAAACTGGAGCTGGCGGAGAAAAAGGCCACAGATGCTGAAGCTGACGTAGCTTCTCTGAACAGACGCATCCAGCTGGTTGAGGAGGAGTTGGATCGTGCTCAGGAGCGTCTGGCCACAGCTCTGCAGAAGCTGGAGGAGGCCGAGAAGGCTGCAGATGAGAGTGAGAGAGGCATGAAAGTCATTGAAAGCCGA…	32681	CCACCCACCACCACCAATGGACGCCATCAAGAAGAAGATGCAGATGCTGAAGCTCG	+	+
0610012H09	guanine nucleotide binding protein, beta 2	1574	178	1199	1022	ATGAGTGAGCTGGAGCAACTGATGAAGGATGCGATCAGCTCCGGTACCAGATTCGGGACGCCATAAAAGCATGCGGGGATTCCACACTGACCCAGATCACAGCTGGGCTGGACCCAGTGGGGCGAATTCATATGAGAACACGGAGGACCTCCGTGGACACCTGGCAAAAATCTATGCCATGCACTGGGGGACAGACTCAAGGCTGCTGGTCAGCGCCTCCCAGGACGGAAAGCTCATCATTTGGGACAGCTACACCACTAACAAGGTCCACGCCATCCCTCTGCGTTCCTCCTGGGTCATGACCTGTGCCTACGCCCCCTCAGGGAACTTTGTGGCCTGTGGGGGTTTGGACAACATCTGCTCCATCTATAGTCTCAAGACCCGAGATGGCAATGTCAG…	37254	CCACCCACCACCACCAATGAGTGAGCTGGAGCAACTGATGAAGGATGCG	+	+
0610027A24	annexin A1	1401	77	1116	1040	ATGGCAATGGTATCAGAATTCCTCAAGCAGGCCCGTTTTCTTGAAAATCAAGAACAGGAATATGTTCAAGCTGTAAAATCATACAAAGGTGGTCCTGGGTCAGCAGTGAGCCCCTACCCTTCCTTCAATGTATCCTCGGATGTTGCTGCCTTGCACAAAGCTATCATGGTTAAAGGTGTGGATGAAGCAACCATCATTGACATTCTTACCAAGAGGACCAATGCTCAGCGCCAGCAGATCAAGGCCGCGTACTTACAGGAGAATGGAAAGCCCTTGGATGAAGTCTTGAGAAAAGCCCTTACAGGCCACCTGGAGGAGGTTGTTTTGGCTATGCTAAAAACTCCAGCTCAGTTTGGTGCAGATGAACTCCGTGGTGCCATGAAGGGACTTGGAACAGAT…	38529	CCACCCACCACCACCAATGGCAATGGTATCAGAATTCCTCAAGCAGGCCCG	+	+
0610030G24	RAB14, member RAS oncogene family	993	242	889	648	ATGGCAACTGCACCGTACAACTACTCTTACATCTTTAAGTATATTATTATTGGGGATATGGGAGTAGGAAAATCTTGCTTGCTTCATCAATTTACAGAAAAAAAATTTATGGCTGATTGTCCTCACACAATTGGTGTTGAATTTGGTACAAGAATAATTGAAGTTAGTGGTCAAAAAATCAAACTGCAGATTTGGGATACAGCAGGGCAGGAGCGGTTCAGAGCGGTTACACGGAGCTACTATAGAGGAGCTGCAGGTGCGCTCATGGTGTATGACATCACCAGAAGAAGTACATATAACCACTTAAGCAGCTGGTTGACAGACGCAAGGAATCTCACCAATCCAAACACTGTAATAATTCTCATAGGAAATAAAGCAGACTTGGAAGCACAGAGAGAT…	23897	CCACCCACCACCACCAATGGCAACTGCACCGTACAACTACTC	+	+
1500001M02	myosin light chain, regulatory B	1003	103	621	519	ATGTCGAGCAAAAAAGCGAAGACCAAGACCACCAAGAAGCGCCCTCAGCCGCAGACCTCCAATGTGTTCGCCATGTTTGACCAGTCCCAGATCCAGGAGTTCAAAGAGGCCTTTAACATGATTGACCAGAACCGGGATGGCTTCATTGACAAGGAGGACCTGCACGACATGCTGGCGTCTCTGGGGAAGAATCCCACTGATGCCTACCTGGACGCCATGATGAACGAGGCCCCGGGCCCCATCAATTTCACCATGTTCCTCACCATGTTTGGGGAGAAGCTAAACGGCACTGACCCCGAGGACGTCATCAGAAACGCCTTCGCTTGCTTTGATGAGGAAGCCACAGGCACCATCCAGGAGGATTACCTGAGGGAGCTGCTGACCACCATGGGCGACCGC…	19777	CCACCCACCACCACCAATGTCGAGCAAAAAAGCGAAGACCAAGACCACC	+	+
1500012M15	malate dehydrogenase 1, NAD (soluble)	1758	98	1102	1005	ATGTCTGAACCAATCAGAGTCCTTGTGACTGGAGCAGCTGGTCAAATTGCATATTCACTGTTGTACAGTATTGGAAATGGATCTGTCTTTGGGAAAGACCAGCCCATCATTCTTGTGCTGTTGGACATCACCCCCATGATGGGTGTTCTGGACGGTGTCCTGATGGAACTGCAAGACTGTGCCCTTCCCCTTCTGCAGGATGTCATTGCAACGGACAAAGAAGAGATTGCCTTCAAAGACCTGGATGTGGCTGTCCTAGTGGGCTCCATGCCAATAAGGGAAGGCATGGAGAGGAAGGACCTACTGAAAGCCAATGTGAAAATCTTCAAATCCCAGGGCACAGCCTTGGAGAAATACGCCAAGAAATCAGTTAAGGTCATTGTTGTGGGAAACCCAGCC…	36468	CCACCCACCACCACCAATGTCTGAACCAATCAGAGTCCTTGTGACTGGAGCAGCTG	+	+
1810045N15	thioredoxin 1	541	80	397	318	ATGGTGAAGCTGATCGAGAGCAAGGAAGCTTTTCAGGAGGCCCTGGCCGCCGCGGGAGACAAGCTTGTCGTGGTGGACTTCTCTGCTACGTGGTGTGGACCTTGCAAAATGATCAAGCCCTTCTTCCATTCCCTCTGTGACAAGTATTCCAATGTGGTGTTCCTTGAAGTGGATGTGGATGACTGCCAGGATGTTGCTGCAGACTGTGAAGTCAAATGCATGCCGACCTTCCAGTTTTATAAAAAGGGTCAAAAGGTGGGGGAGTTCTCCGGTGCTAACAAGGAAAAGCTTGAAGCCTGTATTACTGAATATGCCTAA	11692	CCACCCACCACCACCAATGGTGAAGCTGATCGAGAGCAAGGAAGC	+	+
2210010L24	solute carrier family 40 (iron-regulated transporter), member 1	3071	136	1848	1713	ATGACCAAGGCAAGAGATCAAACCCATCAGGAAGGATGCTGTGGATCCTTAGCAAACTACCTGACCTCAGCAAAATTCCTCCTCTACCTTGGCCACTCTCTCTCCACTTGGGGGGATCGGATGTGGCACTTTGCAGTGTCTGTGTTTCTGGTGGAACTCTATGGAAACAGCCTTCTCTTGACAGCTGTCTATGGACTGGTGGTGGCAGGCTCTGTTCTGGTCCTGGGAGCCATCATTGGTGACTGGGTGGATAAGAATGCCAGACTTAAAGTGGCCCAGACGTCACTGGTGGTTCAGAATGTGTCCGTCATCCTCTGCGGAATCATCCTGATGATGGTTTTCCTACACAAGAATGAGCTCCTGACCATGTACCATGGATGGGTCCTTACTGTCTGCTAC…	62703	CCACCCACCACCACCAATGACCAAGGCAAGAGATCAAACCCATCAGGAAGGATGC	+	+
2210014C07	RAB10, member RAS oncogene family	1502	542	1144	603	ATGGCGAAGAAGACGTACGACCTGCTTTTCAAGCTGCTCCTGATCGGGGACTCGGGAGTGGGCAAGACCTGCGTCCTTTTTCGTTTTTCGGACGATGCCTTCAATACCACCTTTATTTCCACCATAGGAATAGACTTTAAGATCAAAACAGTGGAACTACAAGGAAAGAAGATCAAGCTACAGATATGGGACACAGCAGGCCAGGAGCGATTTCACACCATCACAACCTCCTACTACAGAGGAGCAATGGGCATCATGCTAGTGTATGACATCACCAACGGTAAAAGCTTTGAGAACATCAGCAAGTGGCTTAGACACATAGATGAGCATGCCAATGAAGATGTGGAAAGAATGTTACTAGGGAACAAGTGTGACATGGACGACAAGAGAGTTGTACCG…	22564	CCACCCACCACCACCAATGGCGAAGAAGACGTACGACCTGCTTTTCAAGCTGCTCC	+	+
2310061A22	golgi transport 1 homolog B (S. cerevisiae)	634	126	542	417	ATGATCTCCCTCACGGATACGCAGAAAATTGGCATGGGCTTAACAGGATTTGGAGTGTTTTTCCTGTTCTTTGGAATGATTCTCTTTTTTGACAAAGCACTGCTGGCTATTGGAAATGTTCTGTTTGTGGCCGGCTTGGCTTTTGTAATTGGTCTCGAGAGAACGTTCAGATTCTTCTTCCAGAGGCACAAGGTGAAGGCCACTGGGTTTTTCCTGGGCGGTGTGTTCGTGGTCCTCATTGGTTGGCCTCTGATAGGCATGATCTTCGAAATTTATGGATTCTTTCTCTTGTTCAGGGGCTTTTTCCCAGTGGTCGTTGGCTTTATCAGAAGAGTACCTGTCCTCGGATCCCTCCTAAATCTACCTGGAATCAGATCATTCGTAGACAAAGTTGGAGAA…	15422	CCACCCACCACCACCAATGATCTCCCTCACGGATACGCAGAAAATTGGCATGGGC	+	+
2410046K13	peroxiredoxin 1	929	75	674	600	ATGTCTTCAGGAAATGCAAAAATTGGGTATCCTGCTCCCAACTTCAAAGCTACAGCTGTTATGCCAGATGGACAATTCAAAGATATCAGCCTAAGTGAATACAAAGGAAAATATGTTGTGTTCTTCTTTTACCCTCTTGACTTTACTTTTGTGTGTCCCACGGAGATCATTGCTTTCAGTGATAGAGCCGATGAATTTAAGAAACTCAACTGCCAAGTGATTGGCGCTTCTGTGGATTCTCACTTCTGTCATCTGGCATGGATTAACACACCCAAGAAACAAGGAGGATTGGGACCCATGAACATTCCCTTAATATCAGATCCCAAGCGCACCATTGCTCAGGATTATGGAGTCTTAAAGGCTGATGAAGGTATCTCTTTCAGGGGCCTTTTTATTATT…	22237	CCACCCACCACCACCAATGTCTTCAGGAAATGCAAAAATTGGGTATCCTGCTCCC	+	+
2510004C07	proteoglycan 2, bone marrow	839	54	725	672	ATGAAATTCCCTCTACTTCTGGCTCTTCTAGTCGGGGGAGCGTCTGCTCTTCATCTGAGCTCTGAAACTTCTGACTCCAAAAGCCCATTGATGGATGAGAACTTGCCTAGGGATGCAGAGATATCAGGACCAGAAGGAGAAGAGTGTCCTCCAGGGGAAGAGCTAATGCCGCTGGAGGGGGAGAAGGAAGAAGGTTCTGGAAGTGAAGGTGTTCCTGGGGATGAAGGAGCTGTCTCAGGTCAGGATGTGACAGACGTGGACCTTCAGTGCCCCAAGGAAGAGGACACAACAAGTCTTATGGGTGACTCTGGATGCAAGACCTGTCGCTACCTCCTAGTCAGGAGGGCTGAATGCTTTGACAAAGCTCAGTCAGTTTGCCGGCGCTGCTACCGGGGCACC…	24255	CCACCCACCACCACCAATGAAATTCCCTCTACTTCTGGCTCTTCTAGTCGGGGGAG	+	+
2610507K20	solute carrier family 14 (urea transporter), member 1	1957	57	1211	1155	ATGGAAGATAGTCCCACCATGGTTAAAGTAGACCGGGGTGAAAACCAGATTTTATCATGCCGCGGGAGAAGGTGTGGCTTCAAAGTACTTGGCTACGTCACGGGTGACATGAAGGAATTCGCCAACTGGCTGAAAGACAAACCCGTGGTGCTCCAGTTCATGGACTGGATACTTCGTGGCATATCCCAGGTGGTGTTTGTCAGCAACCCCATCAGTGGAATCCTGATTCTGGTGGGACTTCTGGTCCAGAACCCCTGGTGGGCTCTCTGTGGCTGTGTAGGAACTGTGGTCTCCACTCTGACAGCCCTCTTGCTTAGCCAAGACAGATCGGCGATAGCAGCGGGGCTCCAAGGTTACAATGCCACCCTGGTAGGCATCCTCATGGCTGTCTTCTCAAAC…	42126	CCACCCACCACCACCAATGGAAGATAGTCCCACCATGGTTAAAGTAGACCGGGGTG	+	+
3010001O15	v-ral simian leukemia viral oncogene homolog A (ras related)	1373	227	847	621	ATGGCTGCAAACAAGCCCAAGGGTCAGAATTCTTTGGCCTTACACAAAGTCATCATGGTGGGCAGTGGTGGTGTGGGCAAGTCTGCCCTGACTCTGCAGTTCATGTACGACGAGTTTGTAGAGGACTATGAACCTACCAAAGCGGACAGCTACAGGAAGAAGGTAGTCCCGGACGGGGAAGAAGTGCAGATCGACATCTTAGATACAGCGGGGCAGGAGGACTATGCTGCAATTAGAGACAACTACTTCCGAAGTGGGGAGGGATTCCTCTGTGTCTTCTCTATCACAGAGATGGAGTCCTTCGCAGCTACCGCGGACTTCAGGGAGCAGATTTTAAGAGTAAAAGAAGATGAGAATGTTCCATTTCTCCTGGTTGGTAACAAGTCAGATCTAGAAGAT…	23597	CCACCCACCACCACCAATGGCTGCAAACAAGCCCAAGGGTCAGAATTCTTTGGCC	+	+
3222402K23	calnexin	3210	116	1892	1777	ATGGAAGGGAAGTGGTTACTGTGTTTGCTGCTGGTCCTTGGAACTGCAGCTGTTGAGGCTCATGATGGACATGATGATGACGCGATTGATATTGAAGATGATCTTGATGATGTTATTGAAGAGGTAGAAGATTCAAAATCTAAATCAGATGCCAGCACTCCTCCATCTCCAAAGGTCACCTACAAAGCTCCAGTTCCAACAGGGGAGGTTTATTTTGCTGACTCCTTTGACAGAGGGTCTCTGTCAGGGGTGGATTTTATCTAAAGCCAAAAAAGATGACACTGATGATGAAATTGCCAAATATGATGGAAAGTGGGAAGTAGATGAGATGAAGGAAACAAAGCTTCCAGGGGATAAAGGACTTGTACTGATGTCTCGGGCCAAGCATCATGCCATCTC…	67213	CCACCCACCACCACCAATGGAAGGGAAGTGGTTACTGTGTTTGCTGCTGGTCC	+	+
4732465P09	guanosine diphosphate (GDP) dissociation inhibitor 1	2406	143	1486	1344	ATGGATGAGGAATACGATGTGATTGTGCTGGGGACAGGTCTTACCGAATGCATCCTGTCTGGCATCATGTCTGTGAATGGAAAGAAGGTGCTGCACATGGACCGAAACCCCTACTATGGGGGTGAGAGCTCTTCCATCACACCCCTGGAGGAGCTATATAAGCGCTTTCAGATACTGGAAGGGCCCCCTGAATCAATGGGCCGGGGCCGAGATTGGAATGTTGACTTGATCCCCAAATTCCTCATGGCCAATGGTCAGCTGGTAAAGATGCTACTATATACAGAAGTGACTCGATATCTGGACTTCAAGGTGGTAGAGGGCAGCTTTGTATATAAGGGGGGCAAGATCTACAAAGTGCCATCCACCGAGACTGAGGCCTTGGCTTCTAATCTGATGGGC…	50522	CCACCCACCACCACCAATGGATGAGGAATACGATGTGATTGTGCTGGGGACAGGTC	+	+
4732495G21	RIKEN cDNA 4732495G21 gene	2611	119	1249	1131	ATGGTTGACGATGAGCTGACTGCTTTGGTAGTAGATAATGGGTCAGGGATGTGCAAGGCAGGTTTTGGGGGTGACGATGCCCCCCGTGCTGTGTTCCCCTCCATGGTTGGTCGTCCACGACACCAGGGGGTCATGGTAGGCATGGGCCAGAAGGACTGTTATGTGGGAGATGAGGCCCAGAGCAAGCGAGGCATCTTGACCTTGAAGTATCCCATTGAACACGGAGTCGTCACCAACTGGGATGATATGGAGAAGATCTGGTACCACACTTTCTACAATGAGCTCCGGGTAGCACCGGATGAACATCCTATTCTTCTCACCGAGGCACCCCTTAACCCCAAAATCAACCGGGAAAAGATGACTCAGATAATGTTCGAGGCTTTCAACACACCTGCCATG…	42004	CCACCCACCACCACCAATGGTTGACGATGAGCTGACTGC	+	+
4930425F11	vacuolar protein sorting 13A (yeast)	3221	340	3105	2766	ATGGACCAAGCCAAGCTACACTTAAAATTACTCGACTATCTTAATCATGATTGGAAAAGTGAATTTTATATAAGATCTAGTCAACAAGACATCAATTTCATCAACTTTACCTGTCTCACAGAAATGGAAAAGAGTGACTTGGATATTGCTATCCATATGACTTACAACACTGGTCAGACAGTTGTGGCATTTCATAGTCCGTATTGGATGGTCAATAAAACCACTCGGATGCTACAGTACAAAGCAGATGGAATTCACCGAAAGCATCCACCTAATTATACAAAACCAGTTCTCTTTTCCTTTCAGCCAAATCACTTTTTTAACAACAATAAGGTTCAGCTTATGGTAACTGATAGTGAGCTTTCAGATCAGTTTTCAATTGATACTGTTGGTAGTCAT…	103576	CCACCCACCACCACCAATGGACCAAGCCAAGCTACAC	+	+
4930432E11	RIKEN cDNA 4930432E11 gene	4113	36	3500	3465	ATGAAATATCCCATGATGGATAACGTTCCGCCCATCACGGCGATGGTCCATGTGGCATCCTACTGCCTGTTAATAGCTTATTGTGACGATATGCGCCTGAGGCTCTTTGGAGACCATCACCAGGAGTTCATAGCTCTGAGTACAGTTCCCTGTCATTTCTTCATCAGTTGTCTTTGCTATGACTCAGAAACTGAGGTGCTCTCTTCTGGAACTTTGGGAGCTGTGGTTACCTGGCTCATTGTAGCGAATGGCAAAGGCCTCCAGATGGCTCACAGAGTGGCCCTGAGTGGCCATGAGCTGGTACAGGACTTGTACATGAGCATGAGCATGGGCTCCCTGGTAGCTTTGTGTGAGAGTGTAGTGAGAGTTTTTACCCACAATGCTCAAGGCCAGCTTAAA…	129957	CCACCCACCACCACCAATGAAATATCCCATGATGGATAACGTTCCGCCCATCACGG	+	+
4930589M24	RIKEN cDNA 4930589M24 gene	1550	40	1118	1079	ATGGAAGGAGAGAAGGAAAAGGAGCAAAGGGCTCTGGAGACTCACTTACAGCAAAAGCATTCTGCAGAGCTGCAGTCACTGAAAGATGCGCACCGAGAGTCGATGGAGGGCTTCCGCGTGGAGATGGAGCAGGAGCTTCAGACACTCCGGTTTGAGTTAGAAGACGAGGGCAAGGCTATGCTTGCTTCCTTGCGTTCTGAACTAAACCATCAACATGCGGCTTCCATTGATTTATTACGGCATAGTCACCATCAAGAACTGGCAGCAGCTAAGATGGAATTAGAGAGAAGCATAGACATCAGCCGCACGAGAGTAAGGAGCACATGTGTAGGATAAGCGATCTGCAGGAGGAGCTGAGGCACCGGGAGCACCACATCACAGACTTGGATAAGGAGGTCC…	41748	CCACCCACCACCACCAATGGAAGGAGAGAAGGAAAAGGAGCAAAGGGCTCTGGAG	+	+
5330435N12	tetraspanin 14	2494	52	864	813	ATGCACTATTATAGATACTCGAACGCCGAGGTCAGCTGCTGGTACAAGTACCTGCTCTTCAGCTACAATATCGTCTTTTGGCTGGCTGGAGTTGTCTTCCTTGGAGTCGGGCTGTGGGCATGGAGCGAAAAGGGTGTGCTGTCCGACCTCACCAAGGTGACCCGGTTGCATGGAATCGACCCCGTCGTGCTGGTCTTGATGGTGGGCGTGGTGATGTTCACACTGGGATTCGCAGGCTGTGTCGGGGCCCTCCGAGAGAACATCTGCCTGCTCAAGTTTTTCTGTGGGGCCATTGTGCTCATCTTCTTCCTGGAACTGGCCGTGGCCGTGTTGGCCTTTTTATTCCAAGACTGGGTGAGAGACCGGTTCCGGGAATTCTTCGAGAGCAACATCAAGTCC…	30674	CCACCCACCACCACCAATGCACTATTATAGATACTCGAACGCCGAGGTCAGCTGC	+	+
5730414A08	GLI pathogenesis-related 2	1241	37	501	465	ATGGGCAAATCAGCTTCCAAACAGTTTAATAACGAGGTCCTGAAGGCCCACAACGAGTACCGGGCCCAGCACGGTGTCCCGCCCCTGAAGCTTTGTAAGAAGCTCAACCGGGAAGCCCAGCAGTATTCGGAGGCCCTGGCCAGCACGAGAATTCTCAAGCACAGCCCAGAGTCCAGTCGTGGCCAGTGTGGAGAGAACCTTGCGTGGGCGTCCTATGATCAGACAGGAAAGGATGTGGCCGATAGGTGGTACAGCGAAATCAAGAGCTACAACTTCCAGCAGCCTGGTTTCACTTCAGGGACTGGGCACTTTACAGCCATGGTATGGAAGAATACCAAGAAGATAGGCGTGGGGAAGGCATCTGCGAGTGACGGGTCCTCCTTTGTGGTGGCTAGATAC…	17090	CCACCCACCACCACCAATGGGCAAATCAGCTTCC	+	+
5830416H02	ATP-binding cassette, sub-family G (WHITE), member 3	2869	191	2143	1953	ATGGCTTCTAATAATGACCCCACTGTAATCTCAATGATAGAAAGACATCTTTGTGACCTTCCTGAAACAAACACCAGTGACCTGAAGACATTGACTGAAGAGGCTGTGTTGAGTTTTCACAACATCAGTTACCAAGAAACAGTACAGAGTGGCTTTCCACTTCGTAAAAAGGCATATGTGATAGAAAGACTATCAAACATCAGTGGGATCATGAAACCTGGCCTCAATGCCATTATGGGACCTCAGGATGGGAGCAGATCTTTGTTGTTAGATGTCTTAGCTGCAAGGAGAGATCCGCGTGGATTATCAGGAGATATTTTGATAAATGGCAAACCTCGACCTGCTAATTTCAAGTGTACTTCTGGTTATGTACCACAAAATGATGTGGTGTTGGGCACA…	73450	CCACCCACCACCACCAATGGCTTCTAATAATGACCCCACTG	+	+
9330148M11	RAB2, member RAS oncogene family	2060	221	859	639	ATGGCGTACGCCTATCTCTTCAAGTACATCATCATCGGCGACACAGGTGTTGGTAAATCGTGCTTATTGCTACAGTTTACAGACAAGAGGTTTCAGCCGGTGCATGACCTCACAATTGGTGTAGAGTTTGGTGCTCGGATGATAACGATTGATGGGAAACAGATAAAACTCCAGATCTGGGATACAGCAGGGCAGGAGTCCTTTCGTTCTATCACACGGTCATATTACAGAGGTGCAGCGGGGGCTTTACTAGTGTATGATATTACAAGGAGAGACACGTTCAACCACTTGACAACCTGGTTAGAAGATGCCCGTCAGCATTCCAATTCCAACATGGTCATCATGCTTATTGGAAATAAAAGTGACTTAGAATCTAGGAGAGAAGTGAAAAAGGAAGAA…	23548	CCACCCACCACCACCAATGGCGTACGCCTATCTCTTCAAGTACATCATCATCGGCG	+	+
9330187I11	RAB1, member RAS oncogene family	2411	197	814	618	ATGTCCAGCATGAATCCCGAATATGATTATTTATTCAAGTTACTTCTGATTGGCGATTCTGGGGTTGGAAAGTCCTGCCTTCTCCTTAGGTTTGCAGATGATACGTATACGGAAAGCTACATCAGCACAATTGGTGTGGATTTCAAGATACGAACTATAGAGTTAGATGGGAAAACAATCAAGCTACAGATATGGGACACAGCAGGCCAGGAAAGATTTCGAACAATCACTTCCAGTTATTACAGAGGAGCCCATGGCATCATAGTTGTGTATGATGTGACAGATCAGGAGTCCTTCAATAACGTTAAACAGTGGCTGCAGGAGATAGATCGCTACGCCAGTGAAAATGTCAACAAGTTGTTGGTAGGGAACAAATGTGACCTGACCACAAAGAAAGTA…	22678	CCACCCACCACCACCAATGTCCAGCATGAATCCCGAATATG	+	+
A430073N19	prolactin induced protein	572	33	473	441	ATGCAGGGTCTCTCATTCACATTCAGTGCTGTGACACTCTTCTTGGTCCTATGTCTGCAGCTGGGGATCATTGAAAGCCAGGATGATGAAAATGTCCGAAAGCCACTTTTGATTGAAATAGATGTTCCATCAACAGCACAGGAAAATCAGGAGATCACTGTGCAAGTTACAGTTGAAACACAATATAGAGAATGTATGGTGATCAAAGCTTACCTTGTAAGTAATGAACCAATGGAAGGTGCCTTCAACTATGTACAAACCCGCTGCCTCTGTAATGATCATCCTATTAGATTTTTCTGGGATATAATAATCACAAGAACTGTAACATTTGCAACAGTGATTGATATTGTTCGAGAAAAGAATATCTGTCCTAATGATATGGCAGTGGTGCCCATCACA…	16823	CCACCCACCACCACCAATGCAGGGTCTCTCATTCACATTCAGTGCTGTGACACTC	+	+
A930028D15	RAB8A, member RAS oncogene family	1779	12	635	624	ATGGCGAAGACCTACGATTACCTGTTCAAGCTGCTGCTGATCGGGGACTCGGGGGTAGGGAAGACCTGTGTCCTGTTCCGCTTCTCCGAGGACGCCTTCAACTCCACATTCATCTCTACCATAGGAATTGACTTTAAAATTAGGACCATAGAGCTCGATGGCAAGAGGATTAAACTGCAGATATGGGACACGGCCGGCCAGGAGCGGTTTCGAACAATCACGACAGCCTACTACAGGGGTGCCATGGGTATCATGCTGGTCTACGACATTACCAATGAGAAGTCCTTTGACAACATCCGGAATTGGATTCGGAACATTGAAGAGCATGCCTCTGCAGACGTGGAGAAGATGATACTGGGGAATAAGTGTGATGTGAATGACAAGAGACAGGTGTCCAAG…	23668	CCACCCACCACCACCAATGGCGAAGACCTACGATTACCTGTTCAAGCTGCTGCTG	+	+
B430113A10	toll-like receptor adaptor molecule 2	3038	250	948	699	ATGGGTGTTGGGAAGTCTAAACTAGATAAGTGCCCCCTTTCTTGGCATAAAAAAGACAGTGTGGATGCCGATCAAGACGGCCATGAGTCAGACTCCAAGAATTCTGAGGAAGCCTGCTTGCGTGGTTTTGTGGAGCAGAGCAGTGGATCAGAGCCACCAACAGGAGAGCAGGACCAACCTGAGGCAAAGGGGGCGGGGCCTGAGGAGCAAGATGAAGAAGAGTTCCTCAAATTTGTGATACTTCATGCAGAAGATGACACCGACGAGGCCCTCAGAGTCCAGGATCTACTGCAAAACGACTTTGGTATCAGGCCGGGGATCGTTTTCGCCGAGATGCCGTGCGGAAGACTGCATTTGCAGAATCTAGACGATGCGGTCAATGGGTCGGCCTGGACCATC…	26362	CCACCCACCACCACCAATGGGTGTTGGGAAGTCTAAACTAGATAAGTGCCCCC	+	+
C430018A09	Scm-like with four mbt domains 2	1765	141	692	552	ATGGAGAGATATTTGCCAGTTTCGAAGAAGCGCAACTCATCCTCCTCTTTGGAAAAGATAACCGGCTCAGCAAATGGGAATGGGACTCTTTACTCAGAGGAAGATACCAACCTGGAGGAAAATGACTTCAGCTGGGGAGACTATTTGGAAGAGACAGGTACCAGAGCGGTGCCACACGTGTCCTTCAGACATGTGGAGATCAGCATTCGGAGTAACTTCCAGCCAGGAATGAAGTTGGAGGTGGCCAACAAGAACAATCCAGACACTTACTGGGTGGCCACAATCATCACCACCTGTGGACAGCTGCTGCTCCTGCGTTACTGTGGTTACGGGGAAGACCGAAGGGCTGACTTCTGGTGTGACGTGATCATAGCGGATCTGCACCCTGTGGGGTGGTGC…	20715	CCACCCACCACCACCAATGGAGAGATATTTGCCAGTTTCGAAGAAGCGC	+	+
C920024C15	tyrosine 3-monooxygenase/tryptophan 5-monooxygenase activation protein, zeta polypeptide	2020	134	871	738	ATGGATAAAAATGAGCTGGTGCAGAAGGCCAAGCTGGCCGAGCAGGCAGAGCGATATGATGACATGGCAGCCTGCATGAAGTCTGTCACTGAGCAGGGAGCTGAGCTGTCGAATGAGGAGAGAAACCTTCTCTCTGTTGCTTATAAAAACGTTGTAGGAGCCCGTAGGTCATCGTGGAGGGTCGTCTCAAGTATTGAGCAGAAGACGGAAGGTGCTGAGAAAAAGCAGCAGATGGCTCGAGAATACAGAGAGAAGATCGAGACGGAGCTGCGTGACATCTGCAACGATGTACTGTCTCTTTTGGAAAAGTTCTTGATCCCCAATGCTTCGCAACCAGAAAGCAAAGTCTTCTATTTGAAAATGAAGGGTGACTACTACCGTTACTTGGCCGAGGTTGCT…	27771	CCACCCACCACCACCAATGGATAAAAATGAGCTGGTGCAGAAGGCCAAGCTGGCCG	+	+
D130055J01	cell division cycle 42 homolog (S. cerevisiae)	2061	86	661	576	ATGCAGACAATTAAGTGTGTTGTTGTTGGTGATGGTGCTGTTGGTAAAACATGTCTCCTGATATCCTACACAACAGACAAATTCCCATCGGAATATGTGCCAACTGTTTTTGACAACTATGCAGTCACAGTTATGATTGGTGGAGAGCCATACACTCTTGGACTTTTTGATACTGCAGGGCAAGAGGATTATGACAGACTACGACCGCTAAGTTATCCACAGACAGATGTTTTTCTAGTATGTTTCTCAGTGGTCTCTCCATCCTCATTTGAAAATGTGAAAGAAAAGTGGGTGCCTGAGATAACTCACCACTGTCCAAAGACTCCTTTCTTGCTTGTTGGGACCCAAATTGATCTCAGAGATGACCCCTCTACTATTGAGAAACTTGCCAAGAACAAA…	21260	CCACCCACCACCACCAATGCAGACAATTAAGTGTGTTGTTGTTGGTGATGGTGCTG	+	+
D330025I23	RAB8B, member RAS oncogene family	3517	23	646	624	ATGGCGAAGACGTACGATTATCTGTTCAAGCTGCTGCTCATCGGCGACTCCGGCGTTGGCAAGACCTGCCTCCTGTTCCGCTTCTCAGAGGACGCCTTCAACACCACCTTTATCTCCACCATCGGAATTGATTTTAAAATCAGAACGATAGAACTCGACGGAAAGAAAATTAAACTTCAGATATGGGACACGGCGGGCCAGGAAAGATTCCGAACAATTACGACAGCATACTATAGAGGAGCCATGGGAATTATGCTGGTCTATGACATCACCAATGAAAAATCCTTTGACAATATTAAAAATTGGATAAGAAACATTGAAGAGCACGCCTCTTCAGATGTTGAAAGAATGATCCTGGGTAACAAATGTGATATGAACGACAAAAGACAAGTGTCGAAA…	23603	CCACCCACCACCACCAATGGCGAAGACGTACGATTATCTGTTCAAGCTGCTGCTC	+	+
D630015I16	ATP-binding cassette, sub-family G (WHITE), member 2	684	103	609	507	ATGTCTTCCAGTAATGACCACGTGTTAGTACCAATGTCGCAGAGAAACAACAACGGCCTTCCTAGGATGAACTCCAGAGCCGTTAGGACGCTCGCAGAAGGAGATGTGTTGAGTTTTCATCACATCACCTATCGAGTGAAAGTAAAGAGTGGGTTTCTAGTCCGGAAAACAGTTGAGAAAGAAATACTATCAGATATCAATGGGATCATGAAACCTGGCCTTAATGCTATTCTGGGACCCACAGGCGGAGGCAAGTCTTCGTTGCTAGATGTCTTAGCAGCAAGGAAAGATCCAAAGGGATTATCTGGAGATGTTTTGATAAATGGAGCACCTCAACCTGCCCATTTCAAATGCTGTTCAGGTTATGTGGTTCAAGTGAGTATAAGTAGATTTGGTCAA…	18530	CCACCCACCACCACCAATGTCTTCCAGTAATGACCACGTG	+	+
D830031O07	proteasome (prosome, macropain) subunit, alpha type 4	1153	128	913	786	ATGTCTCGAAGATATGACTCCAGGACCACAATATTTTCTCCAGAAGGTCGCTTATACCAAGTGGAGTATGCCATGGAAGCCATTGGACATGCAGGCACCTGTTTGGGGATTTTAGCCAATGATGGAGTTTTGCTTGCAGCGGAGAGGCGCAACATCCACAAGCTTCTTGATGAAGTCTTCTTTTCTGAGAAAATTTATAAACTTAATGAGGACATGGCTTGCAGCGTGGCAGGCATAACATCTGATGCTAACGTTCTGACTAACGAGCTAAGGCTCATTGCTCAACGGTACTTATTACAGTATCAGGAGCCAATTCCCTGTGAGCAGTTGGTTACAGCACTGTGTGATATCAAACAGGCGTACACACAGTTTGGAGGCAAACGTCCCTTTGGTGTTTCT…	29471	CCACCCACCACCACCAATGTCTCGAAGATATGACTCCAGGACCAC	+	+
D930045N08	aquaporin 1	2633	61	870	810	ATGGCCAGTGAAATCAAGAAGAAGCTCTTCTGGAGGGCTGTGGTGGCTGAGTTCCTGGCCATGACCCTCTTCGTCTTCATCAGCATTGGTTCTGCCCTAGGCTTCAATTACCCACTGGAGAGAAACCAGACGCTGGTCCAGGACAACGTGAAGGTGTCGCTGGCCTTTGGTTTGAGCATCGCTACTCTGGCCCAAAGTGTGGGTCACATCAGCGGTGCTCACCTCAACCCTGCGGTCACACTGGGGCTCCTGCTCAGCTGTCAGATCAGCATCCTCCGGGCTGTCATGTACATCATCGCCCAGTGTGTGGGAGCCATCGTCGCCACGGCCATTCTCTCGGGCATCACCTCCTCCCTAGTCGACAATTCACTTGGCCGCAATGACCTGGCTCACGGTGTG…	28794	CCACCCACCACCACCAATGGCCAGTGAAATCAAGAAGAAGCTCTTCTGGAGGGCTG	+	+
E130013H21	cyclic nucleotide phosphodiesterase 1	2288	94	1358	1265	ATGAACACAAGCTTTACCCGCAAAAGCCACACATTCCTGCCCAAGCTCTTCTTCAGGAAAATGTCATCCTCAGGAGCAAAGGAGAAGCCAGAGCTGCAGTTCCCTTTCCTTCAAGATGAGGACACGGTGGCTACCCTCCACGAGTGCAAGACGCTATTCATCCTGCGCGGCCTGCCGGGCAGCGGCAAGTCCACACTGGCTCGGCTCATCCTGGAGAAGTACCACGACGGCACCAAGATGGTGTCCGCTGATGCTTACAAGATCATCCCTGGCTCTCGGGCAGACTTCTCCGAGGCGTACAAGCGTCTAGACGAGGACCTGGCTGGCTACTGCCGCCGGGACATCAGGGTTCTTGTGCTTGATGATACCAACCACGAGCGGGAGCGGCTGGATCAGCTT…	47123	CCACCCACCACCACCAATGAACACAAGCTTTACCCGC	+	+
E430019F12	ubiquitin protein ligase E3B	4886	264	3390	3127	ATGTTCACTGTATCTCAGACCTCCAGAGCATGGTTCATCGACAGAGCCCGGCAGGCACGAGAAGAGAGGCTGGTGCAGAAGGAGCGGGAGCGCTCAGCGGTGACGATCCAGGCCCTAGTCCGCAGTTTCCTCTGCCGGAGGCGACTGCACAGAGACATCAGGAAAGAGATTGATGAGTTTTTTAGTGCTGATGAGTCTGGGTCCAGTAAAAGAAGTGCACTTTGTATTTTTAAGATTGCCAGGAGACTGCTGTTTATATGCAAAACTACCGAGGACAGCGAGAGACTGGAGAAGTTGTGTCGAAGCATCCTGAACAGCATGGATGCCGAGAATGAGCCAAAGGTGTGGTACGTGTCCCTGGCTCTCTCCAAGGACCTCACGCTGCTGTGGATTAAGCAG…	119362	CCACCCACCACCACCAATGTTCACTGTATCTCAGACCTCCAGAGCATGG	+	+
F630104P19	lectin, galactose binding, soluble 3	1316	42	836	795	ATGGCAGACAGCTTTTCGCTTAACGATGCCTTAGCTGGCTCTGGAAACCCAAACCCTCAAGGATATCCGGGTGCATGGGGGAACCAGCCTGGGGCAGGGGGCTACCCAGGGGCTGCTTATCCTGGGGCCTACCCAGGACAAGCTCCTCCAGGGGCCTACCCAGGACAGGCTCCTCCAGGGGCCTACCCAGGACAGGCTCCTCCTAGTGCCTACCCCGGCCCAACTGCCCCTGGAGCTTATCCTGGCCCAACTGCCCCTGGAGCTTATCCTGGCTCAACTGCCCCTGGAGCCTTCCCAGGGCAACCTGGGGCACCTGGGGCCTACCCCAGTGCTCCTGGAGGCTATCCTGCTGCTGGCCCTTATGGTGTCCCCGCTGGACCACTGACGGTGCCCTATGAC…	27415	CCACCCACCACCACCAATGGCAGACAGCTTTTCGCTTAACGATGCCTTAGCTGGC	+	+
F630119B11	Kirsten rat sarcoma oncogene 2, expressed	4663	196	762	567	ATGACTGAGTATAAACTTGTGGTGGTTGGAGCTGGTGGCGTAGGCAAGAGCGCCTTGACGATACAGCTAATTCAGAATCACTTTGTGGATGAGTACGACCCTACGATAGAGGACTCCTACAGGAAACAAGTAGTAATTGATGGAGAAACCTGTCTCTTGGATATTCTCGACACAGCAGGTCAAGAGGAGTACAGTGCAATGAGGGACCAGTACATGAGAACTGGGGAGGGCTTTCTTTGTGTATTTGCCATAAATAATACTAAATCATTTGAAGATATTCACCATTATAGAGAACAAATTAAAAGCGTAAAGGACTCTGAAGATGTGCCTATGGTCCTGGTAGGGAATAAGTGTGATTTGCCTTCTAGAACAGTAGACACGAAACAGGCTCAGGAGTTA…	21413	CCACCCACCACCACCAATGACTGAGTATAAACTTGTGGTGGTTGGAGCTGGTGGCG	+	+
F730207M15	aryl-hydrocarbon receptor repressor	4754	110	2215	2106	ATGATGATTCCGTCTGGAGAGTGTACATACGCCGGTAGGAAGAGAAGGAAGCCCATTCAGAAGCGGAGGCTTACCATGGGAGCTGAGAAATCAAATCCTTCCAAACGGCACCGGGACCGCCTCAATACAGAGCTGGACCACCTGGCCAGCCTGCTGCCATTTTCACCTGATATCATCTCCAAGCTGGACAAGCTTTCTGTCCTGCGCCTCAGCGTTAGCTACCTCAGGGTAAAGAGCTTCTTCCAAGCCTTGCAGGAGACATGTGTATGGTCAGCTCCAGCCCTGTCACCTGAAGAACACTCATACAGAGGGTTCCCCGTGCAGGAAGGACGGCTGCTGCTGGAGTCTCTCAATGGCTTCGCTCTGGTGGTGAGTGCCGAAGGGATGATCTTTTATGCA…	77726	CCACCCACCACCACCAATGATGATTCCGTCTGGAGAGTGTACATACGCCGGTAGG	+	+
F930032C01	erythroblast membrane-associated protein	2020	202	1976	1775	ATGCTGAAGCGGCTAAAGAAACATGTGGTGGTGTGGAAAATGTGTGTAATGCCACACTCACGGAAGATGTCAGTTCATATGGAGAGACCAAGTCCCTGTGGTTACTGGCTTGTCGGCTGTCTCTTCACCGTAGCTGTCTTCCAGCCGCCTGTTCAGGTGTTAGGGGATGCTGGCAAGGTCTACATAGCCCCTCTTAGGGACACAGCCAACTTGCCCTGCCCTCTCTTCCTCTGGCCTAACATGGTACTCAGCGAGATGAGGTGGTATCGGCCCGGACACCTACCTCGCACCCAGGCTGTCCACGTGTTCCGGGACGGGCAGGACAGAGATGAAGACCTGATGCCAGAATATAAGGGCAGGACGGCACTGGTGAGGGATGCCCACAAGGAAAGCTACATC…	66566	CCACCCACCACCACCAATGCTGAAGCGGCTAAAGAAACATGTGGTGGTGTGG	+	+
G630007L15	FK506 binding protein 2	643	89	511	423	ATGAGGCTGAGCTGGATCCTGACAATACTGTCCATTTGCCTGAGTGCCCTGGCAGCAGCCACGGGGGCCGAAGGCAAACGGAAGCTGCAGATTGGAGTGAAGAAACGTGTGGACCACTGTCCTATCAAGTCTAGAAAGGGAGATGTCTTACACATGCACTACACGGGAAAGCTAGAAGATGGGACGGAGTTTGACAGCAGCCTACCACAGAACCAGCCCTTTGTTTTCTCCCTTGGCACTGGCCAGGTTATCAAGGGCTGGGACCAGGGGCTGCTGGGGATGTGTGAAGGGGAAAAGCGGAAGTTGGTGGTCCCATCCGAGCTGGGGTATGGAGAGCGGGGAGCCCCCCCAAAGATCCCAGGTGGAGCAACCCTGGTGTTTGAGGTGGAGCTGCTCAAG…	15330	CCACCCACCACCACCAATGAGGCTGAGCTGGATCCTGACAATACTGTCC	+	+
I530029C04	phosphoglycerate kinase 1	1716	45	1298	1254	ATGTCGCTTTCCAACAAGCTGACTTTGGACAAGCTGGACGTGAAGGGGAAGCGGGTCGTGATGAGGGTGGACTTCAACGTTCCTATGAAGAACAACCAGATAACAAACAACCAAAGGATCAAGGCTGCTGTTCCAAGCATCAAATTCTGCTTGGACAATGGAGCCAAGTCCGTTGTCCTTATGAGCCACCTGGGCCGGCCTGATGGTGTTCCCATGCCTGACAAGTACTCCTTAGAGCCAGTTGCTGCTGAACTCAAATCTCTGCTGGGCAAGGATGTTCTGTTCTTGAAGGATTGTGTGGGCCCAGAAGTCGAGAATGCCTGTGCCAACCCAGCGGCTGGGACTGTCATCCTGCTGGAAAACCTCCGCTTTCATGTAGAGGAAGAAGGGAAGGGAAAA…	44551	CCACCCACCACCACCAATGTCGCTTTCCAACAAGCTGACTTTGGACAAGCTGGACG	+	+
K0C0023F15	Rhesus blood group-associated A glycoprotein	2317	31	1347	1317	ATGAGGTTCAAATTCCCTCTCATGGCCATAAGCCTGGAAGTTGCTATGATTGTTTTATTTGGATTATTTGTTGAATATGAGACACCACAGAATGCTTCCCAGAAGAATGCTTCCCACCAGAATGCTTCCCAGCAGGGTAACACCTCAAGTTCAGCAAAAAAGGACCAATTTTTTCAGTTGTATCCCTTATTCCAAGATGTGCATGTCATGATATTTGTTGGGTTTGGCTTCCTCATGACCTTTCTGAAGAAATATGGTTTCAGTGGTGTGGGTTTCAACCTCTTTCTTGCTGCTCTGGGCCTCCAATGGGGTACGATTATGCAGGGCCTTCTTCACAGCCACGGAAAGGAATTTCACTTCGGAATCTACAATATGATAAATGCAGACTTCAGCACAGCC…	47838	CCACCCACCACCACCAATGAGGTTCAAATTCCCTCTCATGGCCATAAGCCTGG	+	+
4732491B11	expressed sequence AI848100	3800	110	3043	2934	ATGGAAGTAGAAAAAGAAAAAAGTTTGTCTACAGGTCAGTCGTTGCATCCGTCTTCTAATGGAGGTCCACATGCCAAAAAAAAGGTCCAGAAAAATAGAAATAATTATGCCTCTGTGGAGTGTGGTGCCAAAATTTTGGCAGCTAATCCGGAAGCCAAGAGCACATCTGCTATTCTTATAGAAAATATGGACCTTTATATGCTGAATCCTTGCAGCACTAAAATTTGGTTTGTTATTGAACTCTGTGAGCCAATTCAAGTGAAACAATTTGATATTGCAAATTATGAATTATTTTCTTCTACTCCCAAAGACTTTCTGGTTTCTATCAGTGACAGATATCCCACAAATAAATGGATTAAGCTGGGTACTTTCCATGGTAGAGATGAGCGGAATGTCCAA…	109611	CCACCCACCACCACCAATGGAAGTAGAAAAAGAAAAAAGTTTGTCTACAGGTCAG	+	+
I1C0015P17	tubulin, alpha 6	1582	132	1481	1350	ATGCGTGAGTGCATCTCCATCCACGTTGGCCAGGCTGGTGTCCAGATCGGCAATGCCTGCTGGGAGCTCTACTGCCTGGAACATGGCATCCAGCCTGATGGCCAGATGCCAAGTGACAAGACCATTGGGGGAGGAGATGACTCCTTCAACACCTTCTTCAGTGAGACAGGAGCTGGCAAGCATGTGCCCCGGGCAGTGTTCGTAGACCTGGAACCCACGGTCATCGATGAAGTTCGCACCGGCACCTACCGCCAGCTCTTCCATCCTGAGCAGCTCATCACAGGCAAGGAGGATGCTGCCAATAACTATGCCCGTGGCCACTACACCATTGGCAAGGAGATCATTGACCTTGTCCTGGACAGGATTCGCAAGCTGGCTGACCAGTGCACGGGTCTCCAG…	49909.4	CCACCCACCACCACCAATGCGTGAGTGCATCTCCATCCACGTT	+	+
I730044C04	solute carrier family 29 (nucleoside transporters), member 1	1931	81	1463	1383	ATGACAACCAGTCACCAGCCTCAGGACAGGTATAAGGCAGTATGGCTTATCTTCTTTGTGCTGGGCCTGGGGACACTGCTCCCCTGGAATTTTTTTATGACCGCAACCAAGTATTTCACAAACCGCCTGGACGTGTCCCAGAATGTGTCCTCGGACACTGATCAATCATGCGAAAGCACCAAGGCCTTGGCTGACCCCACAGTGGCCTTGCCAGCCCGGAGTTCTCTCAGTGCCATCTTCAACAATGTCATGACCCTGTGTGCCATGCTGCCCTTGCTGGTCTTCACCTGCCTCAACTCGTTTCTGCATCAGCGGATCTCTCAATCTGTTCGGATCTTGGGCAGCCTGCTGGCAATCCTGCTGGTATTCCTTGTCACTGCCGCCCTGGTGAAGGTGGAG…	50222.3	CCACCCACCACCACCAATGACAACCAGTCACCAGCCTCAGGACAGGTATAA	+	+
I920045E06	UNR protein homolog [Rattus norvegicus]	3747	481	2877	2397	ATGAGCTTTGATCCAAACCTTCTCCACAACAATGGACACAATGGGTACCCCAATGGTACTTCAGCAGCACTTCGTGAAACTGGGGTTATTGAAAAACTCTTGACCTCTTACGGATTCATTCAGTGTTCAGAACGGCAAGCTAGACTTTTCTTCCACTGTTCACAATATAATGGCAACCTCCAAGACTTAAAAGTAGGAGATGATGTTGAATTTGAAGTATCATCTGACCGGAGGACTGGGAAACCTATTGCTATTAAATTGGTGAAGATAAAACCAGAAATACATCCTGAAGAACGAATGAACGGACAAGTTGTGTGCGCTGTTCCTCACAACTTAGAGAGTAAATCTCCAGCTGCCCCGGGTCAGAGTCCAACAGGGAGTGTATGCTACGAACGTAAT…	88790.6	CCACCCACCACCACCAATGAGCTTTGATCCAAACCTTCTCCACAACAAT	+	+
I920088O22	Hydroxyacylglutathione hydrolase (EC 3.3.2.6) (Glyoxalase II) (Glx II)	1148	212	994	783	ATGAAGGTTGAACTACTGCCTGCCCTGACTGACAACTACATGTACCTGATCATTGATGAGGACACCCAGGAGGCCGCCATCGTGGACCCAGTGCAACCACAGAAGGTTATAGAAGCTGCGAAAAAGCACCGTGTGAAACTGACCACAGTGCTCACCACTCACCACCACTGGGACCACGCTGGTGGGAACGAGAAGCTGGTGAAGCTGGAGCCTGGGCTGAAGGTTTATGGAGGTGATGACCGCATCGGAGCCTTGACTCACAAGGTCACACACCTCTCCACACTGCAGGTGGGGTCTCTCAGTGTCAAATGCCTGTCAACACCCTGCCATACTTCGGGACACATCTGTTACTTTGTGAGCAAGCCTGGGAGCTCAGAGCCTTCTGCTGTGTTCACAGGT…	28920.1	CCACCCACCACCACCAATGAAGGTTGAACTACTGCCTGCCCTGACT	+	+
F830021E08	hypothetical protein	1583	287	781	495	ATGGGGGACCTACCCGGACTCGTGCGCCTTTCCATCGCGCTGCGCATCCAGCCCAACGACGGCCCTGTTTTCTTCAAGGTGGACGGGCAGCGTTTTGGCCAGAACCGCACAATCAAGCTGCTCACCGGCTCCTCCTACAAGGTGGAGGTGAAGATTAAGCCCACAACACTGCAGGTCGAGAACATTTCCATTGGTGGTGTCCTTGTCCCACTGGAGCTGAAGGGTAAAGAGCCTGACGGGGAGAGAGTTGTCTACACCGGCATCTATGACACAGAAGGTGTAGCCCCAACCAAAAGTGGAGAGCGACAACCCATCCAGATCACCATGCCTTTCACAGACATTGGGACCTTCGAGACAGTGTGGCAAGTCAAATTCTACAATTACCACAAGCGAGACCAT…	18612.4	CCACCCACCACCACCAATGGGGGACCTACCCGGACTCGTGCGCCTTT	+	+
F830031E13	Ras-related protein Rab-35 (Rab-1C) (GTP-binding protein RAY) homolog [Homo sapiens]	2153	152	757	606	ATGGCCCGGGACTACGACCACCTCTTCAAGCTGCTCATCATCGGCGACAGCGGTGTGGGCAAGAGCAGCTTGCTGTTACGATTCGCAGACAACACCTTCTCAGGCAGCTACATCACCACAATCGGAGTGGATTTCAAGATTCGGACTGTGGAGATCAACGGGGAGAAGGTGAAGCTGCAGATCTGGGACACGGCAGGGCAGGAGCGCTTCCGCACCATCACCTCTACGTATTATCGGGGGACCCATGGGGTCATTGTGGTTTACGACGTCACTAGTGCCGAGTCCTTTGTCAACGTCAAGCGATGGCTTCATGAAATCAACCAGAACTGTGACGATGTGTGCCGAATATTAGTGGGCAATAAGAATGATGACCCTGAGCGGAAGGTGGTAGAGACAGAA…	23025.2	CCACCCACCACCACCAATGGCCCGGGACTACGACCACCTCTTCA	+	+
F730310M08	ATPase, Cu++ transporting, alpha polypeptide	966	91	3'-Truncated	876	ATGGAGCCAAGTGTGGATGCAAATTCAATTACTATCACTGTTGAGGGAATGACATGTATTTCCTGTGTCCGGACCATTGAACAGCAGATTGGGAAAGTGAATGGTGTCCATCACATTAAAGTTTCACTAGAAGAAAAGAGTGCAACCATTATTTATGACCCTAAACTTCAGACTCCAAAGACCCTCCAAGAAGCTATCGATGACATGGGCTTTGATGCTCTTCTCCACAATGCTAACCCCCTCCCTGTCTTAACCAATACCGTGTTCCTGACTGTTACTGCTCCACTGACTCTGCCTTGGGACCATATCCAAAGTACATTGCTCAAGACCAAGGGTGTGACTGGTGTTAAGATTTCCCCTCAGCAAAGAAGTGCAGTAGTCACCATAATTCCATCTGTG…	31721.7	CCACCCACCACCACCAATGGAGCCAAGTGTGGATGCAAATTCAA	+	+
I420010J21	guanine nucleotide binding protein, alpha inhibiting 2	2186	130	1197	1068	ATGGGCTGCACCGTGAGCGCCGAGGACAAGGCGGCAGCCGAGCGCTCTAAAATGATCGACAAGAACCTGCGGGAGGACGGCGAGAAGGCGGCGCGGGAGGTGAAGTTGCTTCTGTTAGGTGCTGGAGAATCAGGGAAGAGCACCATCGTCAAGCAGATGAAGATCATCCATGAAGATGGCTACTCAGAAGAGGAGTGCCGGCAGTACCGTGCCGTGGTCTACAGCAACACCATCCAGTCTATCATGGCCATCGTGAAGGCCATGGGCAACCTGCAGATCGACTTTGCTGACCCCCAGCGTGCGGATGATGCCAGGCAGCTGTTCGCCCTGTCCTGTGCTGCAGAGGAACAAGGGATGCTTCCTGAAGACCTGTCCGGTGTCATCCGGAGGCTCTGGGCT…	40489	CCACCCACCACCACCAATGGGCTGCACCGTGAGCGCCGAGGACAA	+	+
K230302K02	Similar to hepatocellular carcinoma-associated antigen 59	1949	47	916	870	ATGCGGATTACTGGGAAAACATTCCGCCGGCGCCGGGCTGACTCGGAGTCGGAGGAGGATGAACAAGAATCAGAGGAGGTTCGGCTAAAACTGGAAGAAACCCGAGAGGTGCAGAACTTGCGGAAGAGGCCAAATGGGGTGAGTGCGGCTGCCCTGCTGGTAGGAGAGAAGGTTCAAGAGGAGACTACTCTGGTGGATGATCCTTTCCAAATGGCGACAGGGGGCATGGTGGACATGAAGAAACTGAAGGAGCGGGGCAAAGACAAGGTCAGTGAAGAGGAGGATCTGCACCTGGGGACATCGTTTTCTGCAGAGACCAACCGGAGGGACGAAGATGCAGACATGATGAAGTACATTGAGACGGAGCTGAAGAAGAGGAAGGGGATTGTGGAGCAAGAG…	33543.7	CCACCCACCACCACCAATGCGGATTACTGGGAAAACATTCCG	+	+
F430008F11	Plasma membrane calcium-transporting ATPase 4 (EC 3.6.3.8) (PMCA4) (Plasma membrane calcium pump isoform 4) (Plasma membrane calcium ATPase isoform 4) homolog [Rattus norvegicus]	1478	588	3'-Truncated	891	ATGACGAATCCACCAGGACAAAGCGTGTCAGCCAACACAGTGGCTGAGAGCCATGAAGGGGAGTTTGGCTGCACCTTAATGGACCTGCGAAAGCTCATGGAGCTTCGTGGAGCTGATGCAGTGGCCCAGATCAGTGCCCACTACGGAGGGGTACAGGAAATCTGCACTAGACTGAAAACCTCCCCTATAGAAGGTCTATCTGGGAACCCTGCAGATTTGGAGAAGCGTAGACTTGTTTTTGGAAAGAACGTGATACCTCCAAAAAGGCCCAAGACTTTCTTAGAATTAGTGTGGGAAGCCCTGCAGGATGTCACGCTCATCATCCTAGAGATCGCAGCCATCATCTCCCTGGTCCTGTCCTTCTACCGACCTCCGGGTGGAGATAATGAAATCTGTGGT…	32160.6	CCACCCACCACCACCAATGACGAATCCACCAGGACAAAGCGTGT	+	+
4933417I20	ALDOLASE 1, A ISOFORM homolog [Mus musculus]	2025	204	1298	1095	ATGCCCTGCCCATACCCAGCACTGACCACAGAGCAGAAGAAAGAGCTCTCTGACATCGCTCACCGAATTGTGGCTCCAGGCAAGGGCATCCTGGCTGCAGATGAGTCCATTGGAAGCATGGGCAATCGCCTGCAGTCCATTGGCACTGAGAACACTGAAGAGAACAGGCGCTTCTTCCGCCAGTTGCTGCTGACTGCTGATGACCGTGTGAATCCCTGCATTGGGGGTGTGATCCTCTTCCATGAGACACTGTACGAGAAGGCAGATGATGGACGTCCTTTCCCCCAAGTTATTAAGTCCAAGGGTGGTGTTGTGGGCATTAAGGTAGATAAGGGTGTGGTGCCCCTGGCAGGAACCAATGGCGAGACTACTACCCAAGGGCTAGATGGGCTGTCTGAA…	39284.9	CCACCCACCACCACCAATGCCCTGCCCATACCCAGCACTGACCACA	+	+
4933425L11	fructose-bisphosphate aldolase (EC 4.1.2.13) A homolog [Mus musculus]	1659	55	1149	1095	ATGTCTTACCCCTACCCAGCACTGACCCCGGAGCAGAAGAAGGAGCTGTCTGACATCGCTCGCCGAATTGTGGCTCCGGGCAAGGGCATCCTGGCTGCAGATGAGTCCACTGGAAGCATTGCCAAGCGGCTGCAGTCCATTGGCACCGAGAACACCGAGGAGAACAGACGCTTCTACCGTCAGCTGCTGCTGACTGCCGACGACCGTGTGAATCCCTGCATTGGGGGTGTGATCCTCTTCCATGAGACACTGTACCAGAAGGCAGATGATGGACGTCCCTTCCCCCAGATTATCAAGTCCAAGGGTGGTGTTGTGGGCATTAAGGTGGACAAGGGCGTGGTGCCCCTGGCAGGAACTAACGGCGAGACCACCACCCAAGGGCTGGATGATCTGTCTGGA…	39370.8	CCACCCACCACCACCAATGTCTTACCCCTACCCAGCACTGA	+	+
9530086C08	ankyrin 3, epithelial	3825	373	3654	3282	ATGGCTTTGCCACACAGTGAAGATGCCATCACAGGGGACACTGACAAGTATCTCGGGCCACAGGACCTTAAGGAGCTAGGTGATGACTCCCTGCCAGCAGAAGGTTACGTAGGCTTCAGTCTTGGAGCCCGTTCTGCCAGCCTCCGCTCCTTCAGTTCGGATAGGTCCTACACCTTGAACAGAAGCTCCTACGCAAGGGACAGCATGATGATAGAGGAACTTCTGGTACCATCCAAAGAGCAGCACCTGACGTTCACGAGGGAGTTTGATTCTGACTCCCTCAGACACTACAGTTGGGCAGCGGACACGTTAGATAATGTGAACCTGGTCTCAAGCCCGGTGCATTCTGGGTTTCTGGTTAGCTTTATGGTGGACGCGAGAGGGGGCTCCATGCGAGGA…	121091	CCACCCACCACCACCAATGGCTTTGCCACACAGTGAAGATGCCAT	+	+
A830061E14	HEPARAN SULFATE D-GLUCOSAMINYL 3-O-SULFOTRANSFERASE-2 (EC 2.8.2.23) homolog [Homo sapiens]	1150	51	581	531	ATGTGTGGCTTCCTGTGCTGCTGCGACGGTCTGGGCCAGAGCCGCCTGCTCGGCGCACCGCGTTGCCTCCGCGGCCCCAGCGCAAGCGGCCAGAAACTTCTGGCGAAGTCCCGCCCGTGTGATCCCCCGGGGCCGACGCCCAGTGAGCCCAGCGCTCCCAGCGCGCCCGCCGCTGCCGCTCCAGCACCGCGCCTCTCCGGATCCAATCACTCTGGCTCCCCGAAGCCAGGCACCAAACGGCTGCCCCAAGCCCTCATTGTGGGCGTCAAGAAAGGGGGAACTCGGGCGGTGCTGGAGTTTATCCGCGTGCACCCGGACGTGCGGGCCTTGGGCACTGAGCCCCACTTCTTCGACAGGAACTACGGACGAGGACTGGACTGGTACAGTGTCGGTGTGTTC…	18697.6	CCACCCACCACCACCAATGTGTGGCTTCCTGTGCTGCTGCGA	+	+
D630003M21	hypothetical Cellular retinaldehyde-binding protein (CRAL)/Triple function domain (TRIO) containing protein	3914	138	3701	3564	ATGGACCCTTCTGCCCTTGACATGGCCATCCAGCATGCCCTGGCAGGACTCTACCCGCCTTTCGAAGCCACTGCTCCCACTGTCCTGGGTCAAGTGTTCCGGCTCCTGGACTCCGACTTCCGGGGAGATGGACTGAGCTTCCTCTTGGATTTTCTCATCCCTGCCAAGCGTCTGTGTGAGCAAGTGCGGGAAGCGGCTTGTGCCCTCTATACCCACTGCCTCTTCCTGCATGAGGGCTGGCCGTTGTGTCTGCGGGATGAAGTTGTGGTACACCTGGCACCACTCAATCCACTCCTGCTACGTCAGGGTGATTTCTACCTTCAAGTAGAGTCCTGGGAGGAGCAGTCTGTCCACATGACACTCAAGTGTCTCTCTTCAGACCTCCGTGAGGTGGACAAG…	129073	CCACCCACCACCACCAATGGACCCTTCTGCCCTTGACATGGCCATCCAGCAT	+	+
5730525D03	similar to ATPase [Mus musculus]	1510	446	3'-Truncated	1065	ATGGGCGACATGGCCAACAACTCAGTTGCGTATAGCGGTGTGAAGAACTCTTTGAAAGAAGCTAACCATGATGGAGACTTTGGAATTACGCTTACAGAGCTGCGAGCTCTCATGGAGCTCAGATCCACGGATGCATTACGGAAAATACAGGAGAGCTATGGAGATGTCTATGGCATTTGCACCAAGTTGAAAACATATCCCAATGAAGGTTTAAGTGGAAATCCTGCAGATTTAGAAAGAAGAGAAGCAGTGTTTGGAAAGAACTTTATACCTCCTAAGAAGCCAAAAACCTTTCTTGACTTAGTCTGGGAAGCATTACAAGATGTCACTTTAATTATAGCTAGAAATTGCAGCCATAGTATCATTGGGCCTTTCTTTTTATCAACCTCCGGAAGGGGA…	14654.7	CCACCCACCACCACCAATGGGCGACATGGCCAACAACTCAGTT	+	+
D930031L14	spectrin alpha 1	2483	141	3'-Truncated	2343	ATGGAAACTCCAAAGGAAACTGCTGTCGAGAGCAGCGGACCAAAGGTCCTAGAAACAGCAGAAGAAATCCAACACCGAAGAGCGGAGGTGTTAAACCAGTACCAGAGGTTCAAGGATCGCGTTGCCGAGAGGGGTCAGAAGCTTGAGGAGTCTTACCACTATCAAGTTTTCAGGAGAGACGCAGATGACCTGGAGAAGTGGATCATGGAAAAGCTTGAAATTGCAAAAGATAAGACATATGAACCCACAAACATACAGGGGAAATATCAGAAGCACGAATCCTTTGTATCAGAGGTGCAAGCCAAATCAAGAGTCCTTCCTGAGCTGGAGGAAATCAGGGAAGCTCGATTTGCAGAAGACCATTTTGCCCATGAAGCCACCAAGACCCATCTGAAGCAA…	91146.7	CCACCCACCACCACCAATGGAAACTCCAAAGGAAACTGCTGTCGA	+	+
E430001M17	RAS related protein 1b	2023	126	680	555	ATGCGTGAATATAAGCTCGTCGTGCTTGGATCAGGAGGCGTTGGGAAGTCAGCCCTGACTGTACAGTTTGTTCAAGGAATTTTTGTTGAAAAATATGATCCTACGATAGAAGATTCTTATAGAAAGCAAGTTGAAGTAGATGCACAGCAGTGTATGCTTGAAATCTTGGACACTGCAGGAACGGAGCAATTCACAGCCATGAGGGACCTGTACATGAAGAACGGACAAGGCTTCGCTCTGGTTTACTCCATCACAGCACAGTCGACATTTAACGACTTACAAGATCTAAGAGAGCAGATTCTGCGGGTTAAAGACACTGATGATGTTCCAATGATTCTGGTTGGCAATAAATGCGACTTGGAAGATGAAAGAGTTGTAGGAAAGGAACAAGGTCAGAAC…	20824.8	CCACCCACCACCACCAATGCGTGAATATAAGCTCGTCGTGCTTGGAT	+	+
0610011P10	ATPase, H+ transporting, lysosomal (vacuolar proton pump) 16 kDa	1160	155	622	468	ATGGCTGACATCAAGAACAACCCCGAATATTCTTCGTTTTTCGGTGTCATGGGCGCCTCGTCCGCCATGGTCTTCAGCGCCATGGGAGCCGCCTATGGCACAGCCAAGAGTGGCACTGGCATCGCAGCCATGTCAGTCATGAGGCCAGAGCTGATCATGAAGTCCATCATCCCAGTGGTTATGGCTGGGATCATCGCCATCTACGGCCTGGTGGTGGCAGTACTTATCGCTAACTCCCTGACTGATGGCATCACCCTCTACAGGAGTTTTCTTCAACTGGGTGCTGGCCTGAGTGTGGGGCTGAGTGGCCTGGCTGCTGGCTTTGCCATTGGCATCGTCGGAGATGCTGGTGTTCGGGGCACTGCCCAGCAGCCTCGACTGTTCGTGGGCATGATCCTG…	15807.9	CCACCCACCACCACCAATGGCTGACATCAAGAACAACCCCGAAT	+	+
0610011M11	aldolase 1, A isoform	1399	121	3'-Truncated	1095	ATGCCCCACCCATACCCAGCACTGACCCCGGAGCAGAAGAAGGAGCTGTCTGACATCGCTCACCGCATTGTGGCTCCGGGCAAGGGCATCCTGGCTGCAGATGAGTCCACCGGAAGCATTGCCAAGCGCCTGCAGTCCATTGGCACCGAGAACACCGAGGAGAACAGGCGCTTCTACCGCCAGCTGCTGCTGACTGCAGACGACCGTGTGAATCCCTGCATTGGGGGGGTGATCCTCTTCCACGAGACACTGTACCAGAAGGCAGATGATGGACGTCCCTTCCCCCAAGTTATCAAGTCCAAGGGTGGTGTTGTGGGCATTAAGGTAGATAAGGGTGTGGTGCCCCTGGCAGGAACCAATGGCGAGACAACTACCCAGGGGCTGGATGGGCTGTCTGAA…	21370.4	CCACCCACCACCACCAATGCCCCACCCATACCCAGCACTGA	+	+
2900001K03	clusterin	301	74	3'-Truncated	228	ATGAAGATTCTCCTGCTGTGCGTGGCACTGCTGCTGATCTGGGACAATGGCATGGTCCTGGGAGAGCAGGAGGTCTCTGACAATGAGCTCCAAGAACTGTCCACTCAAGGGAGTAGGTATATTAATAAGGAGATTCAGAACGCCGTCCAGGGAGTGAAGCACATAAAAACTCTCATAGAAAAAACCAACGCAGAGCGCAAGTCCTTGCTCAACAGTTTAGAGGAAGCC	8565.9	CCACCCACCACCACCAATGAAGATTCTCCTGCTGTGCGTGGCACT	+	+
2510001J03	Duffy blood group	1119	265	1105	841	ATGGGGAACTGTCTGTATCCGGTGGAAAACCTTTCACTAGACAAGAATGGAACTCAGTTTACTTTCGACAGCTGGAATTATTCGTTTGAAGATAACTACTCCTATGAACTCTCGAGTGACTACAGCCTGACACCAGCTGCTCCCTGCTACTCCTGTAATCTGCTTGGCAGGTCTTCCCTTCCCTTCTTCATGCTCACCAGTGTCCTGGGCATGCTGGCAAGTGGCGGCATCCTCTTCGCGATTCTCAGACCTTTCTTCCACTGGCAGATTTGCCCCAGCTGGCCCATTCTGGCAGAGTTAGCAGTGGGCAGTGCCCTGTTCAGCATTGCAGTGCCCATCCTGGCACCAGGCTTACACAGCGCCCACAGCACAGCCCTATGCAACCTGGGCTACTGGAGA…	30932	CCACCCACCACCACCAATGGGGAACTGTCTGTATCCGGTGGAAAAC	+	+
	GPI-annchored proteins
2410002L21	calcium and integrin binding 1 (calmyrin)	836	43	618	576	ATGGGAGGTTCGGGCAGTCGCCTGTCTAAGGAGCTGCTGGCCGAGTACCAGGACCTGACGTTCCTGACCAAGCAGGAGATCCTCCTAGCCCACAGACGCTTTTGTGAGCTGCTTCCCCCAGAGCAGCGGACCGTGGAGGAGTCACTGCACACCCGAGTATCGTTTGAGCAGATCCTCAGCCTCCCAGAGCTCAAGGCTAACCCTTTCAAGGAGCGAATCTGCATGGTCTTCTCCACATCACCTACCAGAGACAGCCTGAGCTTTGAGGACTTCCTGGACCTCCTGAGTGTCTTCAGTGACACAGCAACCCCAGACATCAAGTCACACTATGCCTTCCGCATCTTTGACTTTGATGACGATGGAACCCTGGACAGAGAAGACCTGAGCCAGCTTGTGAAT…	21763	CCACCCACCACCACCAATGGGAGGTTCGGGCAGTCGCCTGTCTAAG	+	+
4022433J04	decay accelerating factor 1	2540	50	1222	1173	ATGATCCGTGGGCGGGCGCCTAGGACTCGGCCATCACCGCCGCCTCCGCTGCTGCCGTTGCTGTCGCTGTCTCTGTTGCTGCTGTCCCCAACTGTACGCGGAGACTGCGGCCCACCTCCAGACATTCCTAATGCCAGGCCAATCTTGGGCAGACACTCCAAGTTTGCTGAGCAAAGCAAAGTGGCATACTCGTGTAATAACGGCTTTAAACAAGTTCCAGACAAGTCAAACATAGTTGTCTGTCTTGAAAATGGCCAATGGTCGAGCCACGAAACATTCTGTGAGAAATCATGTGTTGCTCCAGAAAGACTGAGTTTTGCATCCCTCAAAAAAGAGTACCTCAACATGAATTTTTTCCCAGTTGGTACTATTGTGGAATATGAGTGTCGGCCAGGATTT…	42618	CCACCCACCACCACCAATGATCCGTGGGCGGGCGCCTAGGACTCGG	+	+
A930023P06	CD59a antigen	1497	94	465	372	ATGAGAGCTCAGAGGGGACTCATCTTACTCCTGCTGCTTCTGGCTGTCTTCTGTTCCACAGCTGTTAGCCTCACATGCTACCACTGTTTCCAACCGGTGGTTTCTTCATGCAATATGAACAGCACTTGCTCTCCTGACCAGGATTCCTGTCTCTATGCTGTAGCCGGAATGCAAGTGTATCAAAGGTGTTGGAAACAATCAGATTGTCATGGTGAGATCATTATGGACCAATTAGAAGAGACAAAATTAAAATTCAGATGCTGCCAGTTTAACTTGTGTAACAAAAGTGACGGATCCTTGGGGAAGACACCATTGCTGGGGACCTCGGTTCTGGTGGCCATTTTGAATCTTTGTTTCTTAAGTCATCTCTAA	13648	CCACCCACCACCACCAATGAGAGCTCAGAGGGGACTCATCTTACTCCTGCTGC	+	+
I830077E02	RAS-related protein-1a	1356	91	645	555	ATGCGTGAGTACAAGCTAGTAGTCCTTGGTTCAGGAGGCGTGGGGAAGTCTGCTCTGACAGTTCAGTTTGTTCAGGGGATTTTTGTTGAAAAATATGACCCAACGATAGAAGATTCCTACAGAAAGCAAGTCGGGGTAGATTGCCAACAGTGCATGCTGGAGATCCTGGACACTGCAGGAACCGAGCAATTTACAGCAATGAGGGATTTGTATATGAAGAATGGCCAAGGGTTTGCACTAGTTTATTCAATTACAGCTCAGTCTACGTTTAATGATTTACAAGACTTGAGTGAACAGATTTTACGGGTTAAAGACACAGAAGATGTTCCAATGATTTTGGTTGGCAATAAATGTGACTTGGAAGATGAACGGGTAGTTGGCAAAGAACAAGGCCAGAAT…	20846	CCACCCACCACCACCAATGCGTGAGTACAAGCTAGTAGTCCTTGGTTCAGGAGGCG	+	+
F830008I15	sema domain, immunoglobulin domain (Ig), and GPI membrane anchor, (semaphorin) 7A	3297	40	2034	1995	ATGACGCCTCCTCCTCCCGGACGTGCCGCCCCCAGCGCACCGCGCGCCCGCGTCCTCAGCCTGCCGGCTCGGTTCGGGCTCCCGCTGCGGCTGCGGCTTCTGCTGGTGTTCTGGGTGGCCGCCGCCTCCGCCCAAGGCCACTCGAGGAGCGGACCCCGCATCTCCGCCGTCTGGAAAGGGCAGGACCATGTGGACTTTAGCCAGCCTGAGCCACACACCGTGCTTTTCCATGAGCCGGGCAGCTTCTCTGTCTGGGTGGGTGGACGTGGCAAGGTCTACCACTTCAACTTCCCCGAGGGCAAGAATGCCTCTGTGCGCACGGTGAACATCGGCTCCACAAAGGGGTCCTGTCAGGACAAACAGGACTGTGGGAATTACATCACTCTTCTAGAAAGGCGG…	74994	CCACCCACCACCACCAATGACGCCTCCTCCTCCCGGACGTGCCGCC	+	-
FANTOM Clone ID: Gene ID from the website, http://fantom.gsc.riken.jp
S1GSp primer: Forward gene specific primer for the first PCR to generate template for transcription [Sawasaki, PNAS 2002]
Transcription and Translation: +, positive; -, negative
