# Supplementary material for: Plasmodium yoelii Erythrocyte Binding Like Protein Interacts With Basigin, an Erythrocyte Surface Protein
Source: Front Cell Infect Microbiol. 2021 Apr 14;11:656620. doi: 10.3389/fcimb.2021.656620 (PMC8079763; doi:10.3389/fcimb.2021.656620)
Supplement: Supplementary file 5 [file Table_4.xlsx]

## Sheet: 2nd screening
Supplementary Table S4
Top 23 recombinant mouse erythrocyte membrane proteins assessed in the second screen for interaction with PyEBL.
FANTOM Clone ID	Name		AlphaScreen Count (ASC)
		ASC1	ASC2	Average ASC	AS Signal
	Membrane proteins
0610008G13	basigin	2596	2300	2448	6.2
0710007A22	stromal cell derived factor receptor 1	400	424	412	0.211765
1010001P20	ubiquitin-conjugating enzyme E2I	472	448	460	0.352941
2010315L10	RIKEN cDNA 2010315L10 gene	408	416	412	0.211765
2410038N06	chaperonin subunit 4 (delta)	348	316	332	-0.0235294
2410041O21	peroxiredoxin 2	476	1732	1104	2.24706
2510009G17	potassium intermediate/small conductance calcium-activated channel, subfamily N, member 4	348	364	356	0.0470588
2510022L14	actin, beta, cytoplasmic	348	360	354	0.0411765
2510029O03	capping protein (actin filament) muscle Z-line, beta	364	736	550	0.617647
3110001E05	valosin containing protein	336	544	440	0.294118
3300001L20	proteasome (prosome, macropain) 26S subunit, ATPase, 6	392	372	382	0.123529
4432406O14	Kell blood group	340	340	340	0
4933417M14	Flotillin 2	400	412	406	0.194118
I730061G06	chaperonin subunit 3 (gamma)	408	356	382	0.123529
0610006J14	ribosomal protein S27a	296	348	322	-0.0529412
0610007B22	tropomyosin 1, alpha	320	320	320	-0.0588235
3010001O15	v-ral simian leukemia viral oncogene homolog A (ras related)	304	320	312	-0.0823529
D330025I23	RAB8B, member RAS oncogene family	296	296	296	-0.129412
	GPI-annchored proteins
2410002L21	calcium and integrin binding 1 (calmyrin)	272	264	268	-0.211765
4022433J04	decay accelerating factor 1	308	288	298	-0.123529
A930023P06	CD59a antigen	364	292	328	-0.0352941
I830077E02	RAS-related protein-1a	264	316	290	-0.147059
F830008I15	sema domain, immunoglobulin domain (Ig), and GPI membrane anchor, (semaphorin) 7A	304	360	332	-0.0235294
	Negative control
4933417M14	Flotillin 2 reacted with anti-Pys25 mAb#16	364	316	340	0
ASC: AlphaScreen Counts, each biotinylated recombinant membrane protein was reacted with P. yoelii XL extracts and anti-PyEBL R1-6 mouse antibody [Otsuki PNAS 2009]. This experiment was repeated twice indicated as ASC1 and ASC2.
NC: Negative control, biotinylated recombinant Flotillin 2 was reacted with P. yoelii XL extracts and anti-Pys25 mAb#16 antibody [Tsuboi Infect Imun 1997].
AS Signal: (ASC - Average ASC of NC) / Average ASC of NC
AS Signal >=1.0 in Supplementary Table S2 were selected for the second screening.
24

## Sheet: Sheet1
4933417M14	400	412	406	0.194118		Flotillin 2
0610006J14	296	348	322	-0.0529412		ribosomal protein S27a
0610007B22	320	320	320	-0.0588235		tropomyosin 1, alpha
0610008G13	2596	2300	2448	6.2		basigin
0710007A22	400	424	412	0.211765		stromal cell derived factor receptor 1
1010001P20	472	448	460	0.352941		ubiquitin-conjugating enzyme E2I
2010315L10	408	416	412	0.211765		RIKEN cDNA 2010315L10 gene
2410002L21	272	264	268	-0.211765		calcium and integrin binding 1 (calmyrin)
2410038N06	348	316	332	-0.0235294		chaperonin subunit 4 (delta)
2410041O21	476	1732	1104	2.24706		peroxiredoxin 2
2510009G17	348	364	356	0.0470588		potassium intermediate/small conductance calcium-activated channel, subfamily N, member 4
2510022L14	348	360	354	0.0411765		actin, beta, cytoplasmic
2510029O03	364	736	550	0.617647		capping protein (actin filament) muscle Z-line, beta
3010001O15	304	320	312	-0.0823529		v-ral simian leukemia viral oncogene homolog A (ras related)
3110001E05	336	544	440	0.294118		valosin containing protein
3300001L20	392	372	382	0.123529		proteasome (prosome, macropain) 26S subunit, ATPase, 6
4022433J04	308	288	298	-0.123529		decay accelerating factor 1
4432406O14	340	340	340	0		Kell blood group
4933417M14	364	316	340	0		Flotillin 2 reacted with anti-Pys25 mAb#16
A930023P06	364	292	328	-0.0352941		CD59a antigen
D330025I23	296	296	296	-0.129412		RAB8B, member RAS oncogene family
F830008I15	304	360	332	-0.0235294		sema domain, immunoglobulin domain (Ig), and GPI membrane anchor, (semaphorin) 7A
I730061G06	408	356	382	0.123529		chaperonin subunit 3 (gamma)
I830077E02	264	316	290	-0.147059		RAS-related protein-1a
